# Supplementary material for: Crystal structure of 2,6-di­amino­pyridinium chloride
Source: Acta Crystallogr E Crystallogr Commun. 2016 Feb 13;72(Pt 3):331–3. doi: 10.1107/S2056989016002425 (PMC4778825; doi:10.1107/S2056989016002425)
Supplement: Supplementary file 1 [file e-72-00331-sup1.cif]

##############################################################################
#                                                                            #
# This CIF contains the data in a paper accepted for publication in          #
# Acta Crystallographica Section E. It conforms to the requirements of       #
# Notes for Authors for Acta Crystallographica Section E, and has been       #
# peer reviewed under the auspices of the IUCr Commission on Journals.       #
#                                                                            #
# Full details of the Crystallographic Information File format               #
# are given in the paper "The Crystallographic Information File (CIF):       #
# a New Standard Archive File for Crystallography" by S. R. Hall, F. H.      #
# Allen and I. D. Brown [Acta Cryst. (1991), A47, 655-685].                  #
#                                                                            #
# The current version of the core CIF dictionary is obtainable from          #
# ftp://ftp.iucr.org/pub/cif_core.dic.                                       #
#                                                                            #
# Software is freely available for graphical display of the structure(s)     #
# in this CIF. For information consult the CIF software page                 #
# http://www.iucr.org/resources/cif/software.                                #
#                                                                            #
# This file may be used for bona fide research purposes within the           #
# scientific community so long as proper attribution is given to the journal # 
# article from which it was obtained.                                        #
#                                                                            #
##############################################################################
data_global
_audit_creation_method     'Jana2006 Version : 24/09/2013'
_journal_date_recd_electronic     2016-02-05
_journal_date_accepted     2016-02-08
_journal_name_full     'Acta Crystallographica, Section E'
_journal_year     2016
_journal_volume     72
_journal_issue      3
_journal_page_first     331
_journal_page_last     333
_journal_paper_category     GO
_journal_paper_doi     10.1107/S2056989016002425
_journal_coeditor_code     HB7564
_publ_contact_author_name     'Matthias Weil'
_publ_contact_author_address
;
Institute for Chemical Technologies and Analytics
Division of Structural Chemistry
TU Wien
Getreidemarkt 9/164-SC
A-1060 Vienna
Austria
;
_publ_contact_author_email     Matthias.Weil@tuwien.ac.at
_publ_contact_author_fax     ?
_publ_contact_author_phone     ?
_publ_section_title
;
Crystal structure of 2,6-diaminopyridinium chloride
;
_publ_section_title_footnote     .
loop_
    _publ_author_name
    _publ_author_footnote
    _publ_author_address
    'Mastalir, Matthias' .
;
Institute of Applied Synthetic Chemistry
TU Wien
Getreidemarkt 9/163
A-1060 Vienna
Austria
;
    'Schroffenegger, Martina' .
;
Institute of Applied Synthetic Chemistry
TU Wien
Getreidemarkt 9/163
A-1060 Vienna
Austria
;
    'St\"oger, Berthold' .
;
Institute for Chemical Technologies and Analytics
Division of Structural Chemistry
TU Wien
Getreidemarkt 9/164-SC
A-1060 Vienna
Austria
;
    'Weil, Matthias' .
;
Institute for Chemical Technologies and Analytics
Division of Structural Chemistry
TU Wien
Getreidemarkt 9/164-SC
A-1060 Vienna
Austria
;
    'Kirchner, Karl' .
;
Institute of Applied Synthetic Chemistry
TU Wien
Getreidemarkt 9/163
A-1060 Vienna
Austria
;
_publ_section_synopsis
;
The crystal structure of the organic--inorganic hybrid title salt is held
together by N---H...Cl hydrogen bonds.
;
data_I
_database_code_depnum_ccdc_archive     'CCDC 1452262'
_chemical_name_systematic
;
2,6-Diaminopyridin-1-ium chloride
;
_chemical_name_common     ?
_chemical_formula_moiety     '(C5 H8 N3)+, Cl-'
_chemical_formula_sum     'C5 H8 Cl N3'
_chemical_formula_structural     ?
_chemical_formula_analytical     ?
_chemical_formula_iupac     'C5 H8 N3+, Cl-'
_chemical_formula_weight     145.6
_chemical_melting_point     ?
_symmetry_cell_setting     monoclinic
_symmetry_space_group_name_H-M     'C 2/m'
_symmetry_space_group_name_Hall     '-C 2y'
loop_
    _symmetry_equiv_pos_site_id
    _symmetry_equiv_pos_as_xyz
    1 x,y,z
    2 -x,y,-z
    3 -x,-y,-z
    4 x,-y,z
    5 x+1/2,y+1/2,z
    6 -x+1/2,y+1/2,-z
    7 -x+1/2,-y+1/2,-z
    8 x+1/2,-y+1/2,z
_cell_length_a     10.8046(10)
_cell_length_b     9.0459(9)
_cell_length_c     6.8108(7)
_cell_angle_alpha     90
_cell_angle_beta     96.710(2)
_cell_angle_gamma     90
_cell_volume     661.11(11)
_cell_formula_units_Z     4
_cell_measurement_reflns_used     6316
_cell_measurement_theta_min     2.9
_cell_measurement_theta_max     35.5
_cell_measurement_temperature     100
_cell_special_details     ?
_exptl_crystal_description     block
_exptl_crystal_colour     'yellow'
_exptl_crystal_size_max     0.52
_exptl_crystal_size_mid     0.38
_exptl_crystal_size_min     0.23
_exptl_crystal_size_rad     ?
_exptl_crystal_density_diffrn     1.4623
_exptl_crystal_density_meas     ?
_exptl_crystal_density_method     ?
_exptl_crystal_F_000     304
_exptl_absorpt_coefficient_mu     0.484
_exptl_absorpt_correction_type     multi-scan
_exptl_absorpt_process_details
;
(<i>SADABS</i>; Bruker, 2014)
;
_exptl_absorpt_correction_T_min     0.80
_exptl_absorpt_correction_T_max     0.90
_exptl_special_details     ?
_diffrn_ambient_temperature     100
_diffrn_radiation_type     'Mo K\a'
_diffrn_radiation_wavelength     0.71073
_diffrn_radiation_source     'X-ray tube'
_diffrn_radiation_monochromator     graphite
_diffrn_measurement_device_type     'Bruker Kappa APEXII CCD'
_diffrn_measurement_device     'four-cycle diffractometer'
_diffrn_measurement_method     '\w- and \f-scans'
_diffrn_detector_area_resol_mean     ?
_diffrn_reflns_number     9529
_diffrn_reflns_av_R_equivalents     0.0313
_diffrn_reflns_theta_min     2.95
_diffrn_reflns_theta_max     35.03
_diffrn_reflns_theta_full     35.03
_diffrn_measured_fraction_theta_max     1
_diffrn_measured_fraction_theta_full     1
_diffrn_reflns_limit_h_min     -17
_diffrn_reflns_limit_h_max     17
_diffrn_reflns_limit_k_min     -14
_diffrn_reflns_limit_k_max     14
_diffrn_reflns_limit_l_min     -10
_diffrn_reflns_limit_l_max     10
_diffrn_reflns_reduction_process     ?
_diffrn_standards_number     ?
_diffrn_standards_interval_count     ?
_diffrn_standards_interval_time     ?
_diffrn_standards_decay_%     ?
loop_
    _diffrn_standard_refln_index_h
    _diffrn_standard_refln_index_k
    _diffrn_standard_refln_index_l
    ? ? ?
loop_
    _refln_index_h
    _refln_index_k
    _refln_index_l
    _refln_observed_status
    _refln_F_squared_meas
    _refln_F_squared_calc
    0 0 1 o 691.71 646.40
    0 0 2 o 16692.30 16546.20
    0 0 3 o 149.47 189.34
    0 0 4 < 1.43 5.17
    0 0 5 o 289.03 270.99
    0 0 6 o 105.76 109.58
    0 0 7 o 6.53 7.93
    0 0 8 o 545.99 543.93
    0 0 9 o 646.73 626.74
    0 0 10 o 30.54 37.15
    0 2 0 o 1669.98 1464.17
    0 2 1 o 683.46 623.80
    0 2 2 o 518.48 509.99
    0 2 3 o 113.67 121.76
    0 2 4 o 2218.38 2167.74
    0 2 5 o 618.46 614.35
    0 2 6 o 4.90 4.63
    0 2 7 o 124.24 125.39
    0 2 8 o 353.97 339.93
    0 2 9 o 109.39 102.78
    0 2 10 < 0.72 3.38
    0 4 0 o 4053.92 3916.87
    0 4 1 o 1640.13 1620.68
    0 4 2 o 37.88 42.49
    0 4 3 o 2305.71 2176.72
    0 4 4 o 853.21 813.74
    0 4 5 o 57.89 50.12
    0 4 6 o 27.24 35.52
    0 4 7 o 63.62 62.80
    0 4 8 o 359.58 370.05
    0 4 9 o 357.31 349.29
    0 4 10 o 9.36 8.78
    0 6 0 o 1687.51 1817.19
    0 6 1 o 197.73 194.95
    0 6 2 o 1.97 2.93
    0 6 3 o 18.01 16.67
    0 6 4 o 876.91 906.78
    0 6 5 o 575.36 571.86
    0 6 6 o 4.08 3.60
    0 6 7 o 110.76 110.50
    0 6 8 o 241.57 233.20
    0 6 9 o 86.10 83.98
    0 8 0 o 5318.02 5432.93
    0 8 1 o 166.82 167.81
    0 8 2 o 1131.69 1166.48
    0 8 3 o 63.38 56.94
    0 8 4 o 41.71 45.58
    0 8 5 o 176.55 173.70
    0 8 6 o 36.30 37.03
    0 8 7 < 1.02 0.99
    0 8 8 o 256.28 251.08
    0 8 9 o 322.57 305.45
    0 10 0 o 141.81 150.82
    0 10 1 o 180.73 181.42
    0 10 2 o 94.47 95.27
    0 10 3 o 136.81 130.79
    0 10 4 o 605.23 601.41
    0 10 5 o 92.90 97.65
    0 10 6 < 0.70 0.49
    0 10 7 o 24.44 24.50
    0 12 0 o 310.54 295.33
    0 12 1 o 191.77 193.17
    0 12 2 < 0.04 0.38
    0 12 3 o 284.24 288.23
    0 12 4 o 207.51 195.56
    0 12 5 < 1.13 1.15
    0 12 6 < 2.56 3.99
    0 14 0 o 501.48 450.40
    0 14 1 o 18.40 20.72
    0 14 2 o 27.86 26.43
    0 14 3 < -1.50 0.61
    1 1 -10 o 195.17 191.53
    1 1 -9 o 60.06 55.50
    1 1 -8 o 20.94 20.08
    1 1 -7 o 123.68 123.70
    1 1 -6 o 201.28 220.85
    1 1 -5 o 132.37 145.87
    1 1 -4 o 2518.28 2278.90
    1 1 -3 < 0.49 0.29
    1 1 -2 o 17803.90 16447.20
    1 1 -1 o 1337.25 1172.52
    1 1 0 o 1963.93 1963.82
    1 1 1 o 565.74 564.51
    1 1 2 o 875.44 858.23
    1 1 3 o 2074.11 2005.22
    1 1 4 o 375.37 373.19
    1 1 5 o 19.97 18.32
    1 1 6 o 637.61 634.58
    1 1 7 o 839.20 828.13
    1 1 8 < 0.21 1.10
    1 1 9 o 26.57 26.97
    1 1 10 o 3.50 2.92
    1 3 -10 o 162.95 154.00
    1 3 -9 o 8.36 6.68
    1 3 -8 o 28.49 29.22
    1 3 -7 o 19.30 20.11
    1 3 -6 o 704.19 669.15
    1 3 -5 o 1200.81 1215.05
    1 3 -4 o 38.82 51.76
    1 3 -3 o 267.54 297.69
    1 3 -2 o 1204.13 1321.69
    1 3 -1 o 2893.06 2725.59
    1 3 0 o 1110.99 975.87
    1 3 1 o 1550.72 1547.65
    1 3 2 o 1858.54 1816.11
    1 3 3 o 18.83 25.44
    1 3 4 o 368.06 392.49
    1 3 5 o 180.51 162.89
    1 3 6 o 583.90 589.74
    1 3 7 o 617.50 602.73
    1 3 8 o 75.75 72.02
    1 3 9 < 2.68 2.78
    1 3 10 o 201.48 199.24
    1 5 -10 o 99.70 94.13
    1 5 -9 o 21.39 20.66
    1 5 -8 o 59.38 57.86
    1 5 -7 < 0.10 0.36
    1 5 -6 o 654.41 640.36
    1 5 -5 o 581.12 567.28
    1 5 -4 o 44.76 45.10
    1 5 -3 o 86.46 75.55
    1 5 -2 o 904.11 912.07
    1 5 -1 o 1107.48 1097.03
    1 5 0 o 573.81 594.94
    1 5 1 o 200.09 144.62
    1 5 2 o 1598.82 1624.39
    1 5 3 o 272.44 319.76
    1 5 4 o 105.53 110.18
    1 5 5 o 37.69 35.82
    1 5 6 o 350.47 349.35
    1 5 7 o 422.36 416.68
    1 5 8 o 65.65 64.10
    1 5 9 < -1.02 0.00
    1 5 10 o 138.56 131.78
    1 7 -9 o 33.78 31.90
    1 7 -8 o 3.11 1.61
    1 7 -7 o 103.43 104.72
    1 7 -6 o 42.71 44.89
    1 7 -5 o 48.47 53.12
    1 7 -4 o 1271.23 1305.84
    1 7 -3 < 1.23 0.88
    1 7 -2 o 4216.48 4257.67
    1 7 -1 o 384.55 383.20
    1 7 0 o 353.42 385.34
    1 7 1 o 40.97 41.32
    1 7 2 o 96.91 101.30
    1 7 3 o 852.37 825.72
    1 7 4 o 256.14 262.37
    1 7 5 o 6.74 8.20
    1 7 6 o 404.56 417.93
    1 7 7 o 585.52 587.90
    1 7 8 < 1.07 1.74
    1 7 9 o 43.43 41.68
    1 9 -8 o 22.59 24.04
    1 9 -7 o 27.98 27.47
    1 9 -6 o 192.41 195.74
    1 9 -5 o 125.92 121.36
    1 9 -4 o 232.33 229.12
    1 9 -3 o 16.43 15.01
    1 9 -2 o 1128.81 1115.28
    1 9 -1 o 288.38 283.81
    1 9 0 o 4.67 5.00
    1 9 1 < 0.43 1.69
    1 9 2 o 369.21 377.98
    1 9 3 o 399.75 426.95
    1 9 4 o 63.42 64.14
    1 9 5 < 2.09 2.63
    1 9 6 o 197.35 197.35
    1 9 7 o 268.02 265.44
    1 9 8 o 8.21 6.08
    1 11 -7 o 16.31 15.11
    1 11 -6 o 175.32 171.41
    1 11 -5 o 345.59 350.96
    1 11 -4 o 5.02 3.87
    1 11 -3 o 49.63 53.95
    1 11 -2 o 124.18 119.44
    1 11 -1 o 416.08 418.43
    1 11 0 o 186.26 183.19
    1 11 1 o 186.24 184.98
    1 11 2 o 311.18 305.59
    1 11 3 o 12.62 15.27
    1 11 4 o 105.86 111.97
    1 11 5 o 49.53 48.29
    1 11 6 o 208.16 203.29
    1 11 7 o 207.81 190.26
    1 13 -5 o 59.79 64.04
    1 13 -4 o 19.09 18.81
    1 13 -3 o 6.72 8.74
    1 13 -2 o 194.56 188.31
    1 13 -1 o 131.28 132.36
    1 13 0 o 47.46 51.04
    1 13 1 < 1.91 1.60
    1 13 2 o 245.24 231.79
    1 13 3 o 134.07 139.01
    1 13 4 o 8.34 9.86
    2 0 -10 o 9.98 9.08
    2 0 -9 < 1.88 0.18
    2 0 -8 o 13.36 13.05
    2 0 -7 o 132.74 132.04
    2 0 -6 o 3718.26 3560.29
    2 0 -5 o 75.05 77.28
    2 0 -4 o 12599.50 11651.60
    2 0 -3 o 564.87 574.54
    2 0 -2 o 7457.13 6884.67
    2 0 -1 o 1858.70 1614.87
    2 0 0 o 1564.71 1564.18
    2 0 1 o 1359.81 1105.45
    2 0 2 o 3649.52 3542.69
    2 0 3 o 3093.51 3007.26
    2 0 4 o 835.49 821.84
    2 0 5 o 3333.04 3333.74
    2 0 6 o 48.14 54.63
    2 0 7 o 76.57 82.48
    2 0 8 o 8.52 9.23
    2 0 9 o 59.12 59.99
    2 0 10 o 193.54 201.09
    2 2 -10 o 101.71 101.03
    2 2 -9 < 0.47 0.25
    2 2 -8 o 266.85 271.62
    2 2 -7 o 185.08 192.33
    2 2 -6 o 173.17 169.71
    2 2 -5 o 89.02 78.85
    2 2 -4 o 193.15 178.19
    2 2 -3 o 1080.40 1089.09
    2 2 -2 o 3819.91 3718.59
    2 2 -1 o 954.55 890.25
    2 2 0 o 4129.40 3993.81
    2 2 1 o 4074.03 3673.60
    2 2 2 o 833.26 823.12
    2 2 3 o 42.85 40.17
    2 2 4 o 415.83 397.16
    2 2 5 o 451.02 427.94
    2 2 6 o 185.12 197.61
    2 2 7 o 158.82 163.16
    2 2 8 o 19.42 19.54
    2 2 9 o 249.38 243.78
    2 2 10 o 74.42 68.68
    2 4 -10 o 37.36 39.36
    2 4 -9 o 181.27 184.56
    2 4 -8 o 127.64 128.90
    2 4 -7 o 853.46 831.75
    2 4 -6 o 274.39 278.52
    2 4 -5 o 1.60 1.10
    2 4 -4 o 546.56 592.89
    2 4 -3 o 1680.22 1626.05
    2 4 -2 o 494.63 464.92
    2 4 -1 o 839.75 714.07
    2 4 0 o 401.68 392.42
    2 4 1 o 385.27 248.14
    2 4 2 o 1432.89 1475.98
    2 4 3 o 2421.43 2251.76
    2 4 4 o 463.11 485.28
    2 4 5 o 1615.53 1611.75
    2 4 6 o 412.74 406.34
    2 4 7 < 0.90 0.51
    2 4 8 o 368.78 362.58
    2 4 9 o 37.49 36.52
    2 4 10 o 45.37 49.09
    2 6 -10 o 70.32 66.51
    2 6 -9 o 13.77 12.72
    2 6 -8 o 128.89 127.71
    2 6 -7 o 54.06 56.52
    2 6 -6 o 309.52 313.83
    2 6 -5 o 69.11 67.55
    2 6 -4 o 505.88 518.77
    2 6 -3 o 386.21 390.31
    2 6 -2 o 509.73 510.40
    2 6 -1 o 535.68 543.33
    2 6 0 o 603.41 642.74
    2 6 1 o 1731.09 1709.72
    2 6 2 o 406.18 395.23
    2 6 3 o 23.15 27.59
    2 6 4 o 215.31 214.32
    2 6 5 o 389.00 391.54
    2 6 6 o 87.47 90.48
    2 6 7 o 73.29 76.10
    2 6 8 < -0.31 0.03
    2 6 9 o 183.52 178.85
    2 8 -9 < -0.70 0.35
    2 8 -8 < 3.11 3.19
    2 8 -7 o 76.86 68.35
    2 8 -6 o 1368.60 1352.28
    2 8 -5 o 33.88 34.75
    2 8 -4 o 2486.75 2508.28
    2 8 -3 o 275.82 277.86
    2 8 -2 o 204.58 216.69
    2 8 -1 o 157.28 171.92
    2 8 0 o 9.42 10.01
    2 8 1 o 450.45 447.84
    2 8 2 o 665.37 682.35
    2 8 3 o 421.32 451.20
    2 8 4 o 233.68 248.21
    2 8 5 o 1133.11 1163.82
    2 8 6 o 40.62 38.14
    2 8 7 o 26.14 26.57
    2 8 8 < 2.33 2.42
    2 10 -8 o 123.19 120.07
    2 10 -7 o 124.85 118.60
    2 10 -6 o 16.78 16.46
    2 10 -5 o 8.67 8.51
    2 10 -4 o 8.36 11.03
    2 10 -3 o 308.76 309.12
    2 10 -2 o 627.51 633.88
    2 10 -1 o 17.76 19.90
    2 10 0 o 419.80 418.72
    2 10 1 o 294.42 308.16
    2 10 2 o 183.56 182.44
    2 10 3 o 46.99 47.38
    2 10 4 o 123.68 130.20
    2 10 5 o 153.67 154.11
    2 10 6 o 67.84 68.14
    2 10 7 o 66.92 64.40
    2 12 -6 o 57.11 55.46
    2 12 -5 < -0.39 0.16
    2 12 -4 o 73.05 71.69
    2 12 -3 o 265.97 269.83
    2 12 -2 o 155.35 152.48
    2 12 -1 o 23.56 24.05
    2 12 0 o 86.87 77.47
    2 12 1 o 4.01 6.33
    2 12 2 o 207.67 223.63
    2 12 3 o 277.40 252.31
    2 12 4 o 80.95 81.54
    2 12 5 o 333.28 310.51
    2 14 -3 o 49.57 53.01
    2 14 -2 o 16.24 16.79
    2 14 -1 o 110.64 107.42
    2 14 0 o 53.32 52.52
    2 14 1 o 303.25 302.79
    2 14 2 o 58.30 54.34
    3 1 -10 < 2.99 3.52
    3 1 -9 o 23.82 19.68
    3 1 -8 o 1014.36 1003.07
    3 1 -7 o 241.73 243.38
    3 1 -6 o 1161.60 1103.30
    3 1 -5 o 203.74 214.69
    3 1 -4 o 1.60 4.02
    3 1 -3 o 2039.13 1918.46
    3 1 -2 o 48.69 38.10
    3 1 -1 o 2218.06 2043.17
    3 1 0 o 2844.53 2714.91
    3 1 1 o 3318.53 3091.13
    3 1 2 o 147.10 152.21
    3 1 3 o 2181.76 2035.48
    3 1 4 o 232.76 265.92
    3 1 5 o 146.83 156.70
    3 1 6 o 144.66 136.59
    3 1 7 o 168.55 168.55
    3 1 8 o 432.26 438.99
    3 1 9 o 85.48 78.55
    3 1 10 < 1.31 1.07
    3 3 -10 o 33.33 37.16
    3 3 -9 o 229.34 225.75
    3 3 -8 o 108.73 107.07
    3 3 -7 o 86.10 85.53
    3 3 -6 < 0.78 0.04
    3 3 -5 o 591.11 582.86
    3 3 -4 o 1329.37 1256.85
    3 3 -3 o 24.64 25.53
    3 3 -2 o 136.51 102.14
    3 3 -1 o 39.90 29.13
    3 3 0 o 2890.11 2782.75
    3 3 1 o 4168.24 3955.19
    3 3 2 o 255.15 228.66
    3 3 3 o 1384.02 1282.49
    3 3 4 o 725.78 757.32
    3 3 5 o 289.59 289.09
    3 3 6 o 108.38 106.76
    3 3 7 o 81.00 81.24
    3 3 8 < -0.37 0.23
    3 3 9 o 376.62 378.11
    3 3 10 o 124.11 126.96
    3 5 -10 o 34.90 36.69
    3 5 -9 o 127.68 127.47
    3 5 -8 o 126.57 117.27
    3 5 -7 o 90.31 91.78
    3 5 -6 o 6.39 7.04
    3 5 -5 o 339.71 345.45
    3 5 -4 o 901.00 908.77
    3 5 -3 o 191.75 223.91
    3 5 -2 o 192.33 202.59
    3 5 0 o 870.15 857.32
    3 5 1 o 1608.08 1504.85
    3 5 2 o 31.63 26.67
    3 5 3 o 685.38 678.98
    3 5 4 o 550.08 584.64
    3 5 5 o 347.58 361.04
    3 5 6 o 42.24 37.56
    3 5 7 o 153.37 153.91
    3 5 8 o 10.39 10.69
    3 5 9 o 183.07 177.88
    3 7 -9 o 4.30 1.95
    3 7 -8 o 873.92 855.95
    3 7 -7 o 183.44 177.14
    3 7 -6 o 922.63 928.58
    3 7 -5 o 123.81 123.86
    3 7 -4 o 7.89 8.33
    3 7 -3 o 688.74 686.74
    3 7 -2 o 76.32 76.29
    3 7 -1 o 600.82 578.55
    3 7 0 o 1007.07 986.96
    3 7 1 o 732.25 807.58
    3 7 2 o 56.76 66.71
    3 7 3 o 962.33 1000.62
    3 7 4 o 113.79 98.74
    3 7 5 o 27.96 27.64
    3 7 6 o 135.01 141.45
    3 7 7 o 50.06 53.92
    3 7 8 o 347.43 355.89
    3 7 9 o 54.96 53.37
    3 9 -8 o 242.51 231.62
    3 9 -7 o 62.64 64.70
    3 9 -6 o 150.48 156.78
    3 9 -5 o 80.22 80.49
    3 9 -4 o 123.03 120.97
    3 9 -3 o 388.79 391.33
    3 9 -2 o 6.25 7.53
    3 9 -1 o 341.99 354.58
    3 9 0 o 412.41 416.58
    3 9 1 o 399.69 411.84
    3 9 2 o 15.38 15.99
    3 9 3 o 351.02 381.22
    3 9 4 o 157.55 151.14
    3 9 5 o 143.55 138.04
    3 9 6 o 13.19 15.96
    3 9 7 o 115.49 106.96
    3 9 8 o 113.99 113.30
    3 11 -7 o 24.42 24.50
    3 11 -6 < 2.79 3.29
    3 11 -5 o 200.79 205.01
    3 11 -4 o 365.60 369.34
    3 11 -3 < 0.16 0.57
    3 11 -2 o 22.86 23.21
    3 11 -1 < -1.64 0.10
    3 11 0 o 400.92 411.95
    3 11 1 o 606.56 559.57
    3 11 2 o 39.04 40.29
    3 11 3 o 300.36 273.09
    3 11 4 o 178.60 185.45
    3 11 5 o 76.04 77.10
    3 11 6 o 43.26 46.28
    3 13 -4 o 138.74 129.27
    3 13 -3 o 97.91 97.00
    3 13 -2 o 22.64 22.78
    3 13 -1 o 97.85 101.79
    3 13 0 o 108.03 112.82
    3 13 1 o 150.27 135.81
    3 13 2 < -1.64 0.38
    3 13 3 o 101.52 96.76
    3 13 4 o 107.64 106.70
    4 0 -10 o 964.79 949.27
    4 0 -9 o 201.44 212.24
    4 0 -8 o 935.07 944.72
    4 0 -7 o 7.05 7.76
    4 0 -6 o 322.34 299.87
    4 0 -5 o 1345.61 1293.75
    4 0 -4 o 1697.04 1677.22
    4 0 -3 o 31.73 24.25
    4 0 -2 o 3488.43 3399.91
    4 0 -1 o 11192.70 10557.50
    4 0 0 < 0.74 1.35
    4 0 1 o 7658.39 6770.96
    4 0 2 o 93.86 115.88
    4 0 3 o 5.37 2.21
    4 0 4 o 1011.39 927.05
    4 0 5 o 12.17 14.40
    4 0 6 o 604.35 603.63
    4 0 7 o 358.97 360.06
    4 0 8 o 67.70 67.01
    4 0 9 < -1.84 0.27
    4 0 10 o 110.53 98.48
    4 2 -10 o 73.17 71.12
    4 2 -9 o 178.32 172.11
    4 2 -8 o 22.78 23.07
    4 2 -7 o 42.63 40.45
    4 2 -6 o 724.61 739.58
    4 2 -5 o 886.97 882.74
    4 2 -4 o 27.14 26.43
    4 2 -3 o 398.40 395.81
    4 2 -2 o 704.51 705.15
    4 2 -1 o 1082.74 1115.98
    4 2 0 o 96.62 97.21
    4 2 1 o 1.09 0.32
    4 2 2 o 551.76 578.82
    4 2 3 o 2060.29 2109.20
    4 2 4 o 298.66 294.42
    4 2 5 o 209.92 211.00
    4 2 6 o 297.00 313.17
    4 2 7 o 366.85 369.50
    4 2 8 o 66.66 68.40
    4 2 9 o 64.38 67.63
    4 2 10 o 30.11 31.22
    4 4 -10 o 69.56 56.26
    4 4 -9 o 72.82 75.52
    4 4 -8 o 16.63 19.15
    4 4 -7 o 166.37 167.69
    4 4 -6 o 368.74 369.74
    4 4 -5 o 12.88 19.36
    4 4 -4 o 103.85 123.78
    4 4 -3 o 761.05 668.38
    4 4 -2 o 1523.23 1534.64
    4 4 -1 o 7380.87 6823.15
    4 4 0 o 16.37 23.75
    4 4 1 o 1938.49 1725.23
    4 4 2 o 1079.71 1100.05
    4 4 3 o 292.35 307.10
    4 4 4 o 81.73 78.10
    4 4 5 o 10.63 12.23
    4 4 6 o 106.27 107.46
    4 4 7 o 1053.24 1075.41
    4 4 8 o 737.70 749.33
    4 4 9 o 335.10 350.55
    4 6 -9 o 165.45 154.80
    4 6 -8 < 2.33 5.13
    4 6 -7 o 12.47 12.11
    4 6 -6 o 240.44 237.24
    4 6 -5 o 882.32 860.58
    4 6 -4 o 4.67 3.35
    4 6 -3 o 395.43 391.61
    4 6 -2 o 424.13 414.46
    4 6 -1 o 488.55 551.71
    4 6 0 o 45.78 52.86
    4 6 1 o 39.94 52.11
    4 6 2 o 205.11 197.37
    4 6 3 o 881.09 896.18
    4 6 4 o 373.47 389.63
    4 6 5 o 126.31 128.79
    4 6 6 o 395.82 407.92
    4 6 7 o 173.09 174.41
    4 6 8 o 15.49 13.36
    4 6 9 o 9.96 9.52
    4 8 -9 o 98.47 97.40
    4 8 -8 o 404.60 407.20
    4 8 -7 o 4.90 4.38
    4 8 -6 o 61.47 67.36
    4 8 -5 o 534.25 540.84
    4 8 -4 o 394.90 403.35
    4 8 -3 o 43.04 44.58
    4 8 -2 o 691.69 726.77
    4 8 -1 o 1482.02 1557.08
    4 8 0 o 18.70 11.28
    4 8 1 o 794.07 905.60
    4 8 2 o 141.34 112.82
    4 8 3 o 45.00 34.32
    4 8 4 o 276.56 311.16
    4 8 5 < 0.45 0.19
    4 8 6 o 259.90 276.25
    4 8 7 o 164.30 164.24
    4 8 8 o 39.70 33.80
    4 10 -7 o 26.28 26.84
    4 10 -6 o 348.40 351.38
    4 10 -5 o 168.09 167.55
    4 10 -4 o 5.12 5.68
    4 10 -3 o 19.54 24.35
    4 10 -2 o 195.81 195.51
    4 10 -1 o 417.74 400.18
    4 10 0 o 17.68 19.77
    4 10 1 o 11.94 12.72
    4 10 2 o 153.80 155.78
    4 10 3 o 547.42 550.75
    4 10 4 o 36.85 41.04
    4 10 5 o 52.07 52.98
    4 10 6 o 37.22 37.64
    4 10 7 o 217.62 206.95
    4 12 -6 o 106.33 98.84
    4 12 -5 o 17.82 15.91
    4 12 -4 o 18.07 17.58
    4 12 -3 o 37.26 35.88
    4 12 -2 o 236.00 252.88
    4 12 -1 o 770.17 721.14
    4 12 0 o 9.01 7.16
    4 12 1 o 183.37 168.59
    4 12 2 o 206.28 208.10
    4 12 3 o 102.87 106.10
    4 12 4 o 15.67 13.96
    4 12 5 < 2.72 0.07
    4 14 -2 o 61.39 57.66
    4 14 -1 o 104.67 100.39
    4 14 0 o 12.72 14.59
    4 14 1 o 29.33 26.78
    5 1 -10 o 57.44 69.89
    5 1 -9 o 12.60 14.73
    5 1 -8 o 9.55 10.81
    5 1 -7 o 773.12 779.63
    5 1 -6 o 463.09 461.42
    5 1 -5 o 3.11 2.98
    5 1 -4 o 402.95 417.20
    5 1 -3 o 2391.09 2286.10
    5 1 -2 o 414.42 430.35
    5 1 -1 o 389.98 312.83
    5 1 0 o 21.14 27.51
    5 1 1 o 742.68 817.44
    5 1 2 o 2400.65 2248.48
    5 1 3 o 28.39 30.04
    5 1 4 o 583.19 560.07
    5 1 5 o 477.79 480.19
    5 1 6 o 220.72 227.55
    5 1 7 o 35.68 38.75
    5 1 8 o 31.83 32.12
    5 1 9 o 218.55 224.65
    5 1 10 o 61.76 68.64
    5 3 -10 o 92.59 96.95
    5 3 -9 o 9.61 8.51
    5 3 -8 o 242.80 246.65
    5 3 -7 o 97.83 99.25
    5 3 -6 o 87.28 98.03
    5 3 -5 o 318.59 317.11
    5 3 -4 o 388.28 435.04
    5 3 -3 o 2802.31 2793.39
    5 3 -2 o 219.90 228.64
    5 3 -1 o 81.75 65.14
    5 3 0 o 406.12 436.70
    5 3 1 o 1047.12 1092.37
    5 3 2 o 93.57 86.28
    5 3 3 o 147.12 158.97
    5 3 4 o 99.68 97.93
    5 3 5 o 1541.34 1587.29
    5 3 6 o 1164.63 1172.81
    5 3 7 o 227.11 230.36
    5 3 8 o 143.33 148.80
    5 3 9 < -0.57 0.39
    5 5 -10 o 52.73 48.28
    5 5 -9 < -0.70 0.26
    5 5 -8 o 154.20 154.07
    5 5 -7 o 198.12 201.62
    5 5 -6 o 69.05 71.12
    5 5 -5 o 89.97 80.71
    5 5 -4 o 185.93 191.18
    5 5 -3 o 1643.58 1566.76
    5 5 -2 o 325.68 340.67
    5 5 -1 o 8.38 7.47
    5 5 0 o 278.36 286.84
    5 5 1 o 1109.55 1120.42
    5 5 2 o 206.13 197.34
    5 5 3 o 9.07 7.79
    5 5 4 o 6.23 6.43
    5 5 5 o 782.54 772.32
    5 5 6 o 712.12 714.91
    5 5 7 o 45.58 49.17
    5 5 8 o 79.60 79.62
    5 5 9 o 21.57 16.65
    5 7 -9 o 7.60 6.95
    5 7 -8 o 41.05 45.32
    5 7 -7 o 485.93 475.78
    5 7 -6 o 368.06 371.67
    5 7 -5 o 3.50 3.29
    5 7 -4 o 250.28 262.53
    5 7 -3 o 1003.20 1049.87
    5 7 -2 o 185.93 170.30
    5 7 -1 o 133.90 162.63
    5 7 0 o 25.81 11.66
    5 7 1 o 198.88 189.55
    5 7 2 o 977.26 1114.89
    5 7 3 o 58.38 61.79
    5 7 4 o 388.32 420.21
    5 7 5 o 323.04 309.14
    5 7 6 o 96.60 94.73
    5 7 7 o 31.94 32.49
    5 7 8 o 24.40 24.69
    5 9 -8 o 9.07 5.10
    5 9 -7 o 295.06 297.32
    5 9 -6 o 109.24 106.01
    5 9 -5 < 1.19 1.64
    5 9 -4 o 108.77 115.49
    5 9 -3 o 532.47 541.79
    5 9 -2 o 141.90 138.14
    5 9 -1 o 3.15 6.44
    5 9 0 o 34.39 29.31
    5 9 1 o 453.38 436.39
    5 9 2 o 428.90 456.06
    5 9 3 < 0.10 0.05
    5 9 4 o 96.62 105.13
    5 9 5 o 190.07 191.85
    5 9 6 o 128.35 130.02
    5 9 7 o 5.55 5.89
    5 11 -6 o 28.80 27.09
    5 11 -5 o 133.91 135.62
    5 11 -4 o 112.34 115.23
    5 11 -3 o 733.58 699.56
    5 11 -2 o 58.42 60.65
    5 11 -1 o 14.54 12.24
    5 11 0 o 95.11 103.18
    5 11 1 o 246.26 251.79
    5 11 2 o 9.91 10.12
    5 11 3 o 46.72 45.61
    5 11 4 o 63.95 59.93
    5 11 5 o 582.26 562.46
    5 11 6 o 457.17 430.84
    5 13 -4 o 26.71 28.09
    5 13 -3 o 214.88 202.39
    5 13 -2 o 83.84 78.15
    5 13 -1 < 1.80 0.06
    5 13 0 o 38.33 40.45
    5 13 1 o 227.66 221.29
    5 13 2 o 76.96 78.49
    5 13 3 < -0.23 0.30
    6 0 -10 o 236.84 245.00
    6 0 -9 o 295.30 311.97
    6 0 -8 o 743.93 731.61
    6 0 -7 o 100.11 92.76
    6 0 -6 o 166.41 167.08
    6 0 -5 o 1741.72 1784.20
    6 0 -4 o 255.85 270.39
    6 0 -3 o 556.45 516.34
    6 0 -2 o 221.13 182.80
    6 0 -1 o 65.94 46.78
    6 0 0 o 3926.34 3549.78
    6 0 1 o 1638.41 1526.92
    6 0 2 o 163.53 142.71
    6 0 3 o 725.12 731.81
    6 0 4 o 882.15 919.52
    6 0 5 o 321.79 350.87
    6 0 6 o 41.03 48.54
    6 0 7 o 420.87 433.14
    6 0 8 o 61.27 58.19
    6 0 9 < -1.06 0.06
    6 2 -10 o 30.13 26.99
    6 2 -9 o 197.84 195.65
    6 2 -8 o 61.43 63.26
    6 2 -7 o 44.02 47.60
    6 2 -6 < 0.18 0.46
    6 2 -5 o 387.36 394.19
    6 2 -4 o 513.40 521.01
    6 2 -3 o 587.34 619.68
    6 2 -2 o 11.84 8.56
    6 2 -1 o 2033.60 2067.13
    6 2 0 o 1731.88 1637.11
    6 2 1 o 78.25 87.77
    6 2 2 o 16.98 15.36
    6 2 3 o 535.25 567.73
    6 2 4 o 592.90 579.04
    6 2 5 o 46.79 43.69
    6 2 6 o 24.09 25.07
    6 2 7 o 42.77 42.54
    6 2 8 o 380.76 376.94
    6 2 9 o 86.96 83.80
    6 4 -10 o 18.95 21.93
    6 4 -9 < 1.80 0.91
    6 4 -8 o 150.76 150.95
    6 4 -7 o 681.80 699.85
    6 4 -6 o 76.57 79.72
    6 4 -5 o 2031.61 1990.81
    6 4 -4 o 308.57 309.22
    6 4 -3 o 66.25 56.90
    6 4 -2 o 112.52 116.26
    6 4 -1 o 142.96 158.65
    6 4 0 o 8.38 7.78
    6 4 1 o 1076.94 1087.09
    6 4 2 o 1358.21 1381.62
    6 4 3 o 2069.16 2108.73
    6 4 4 o 3018.52 3085.46
    6 4 5 o 156.46 158.88
    6 4 6 o 207.46 214.06
    6 4 7 o 9.67 11.48
    6 4 8 o 88.72 89.47
    6 4 9 o 93.00 97.43
    6 6 -9 o 209.47 210.21
    6 6 -8 o 75.61 78.66
    6 6 -7 o 4.34 5.80
    6 6 -6 < 1.02 0.43
    6 6 -5 o 235.41 243.85
    6 6 -4 o 326.83 344.78
    6 6 -3 o 245.18 236.62
    6 6 -2 o 32.10 28.97
    6 6 -1 o 822.59 825.56
    6 6 0 o 1381.62 1430.59
    6 6 1 o 77.98 70.64
    6 6 2 o 101.17 114.69
    6 6 3 o 259.84 249.23
    6 6 4 o 243.52 239.87
    6 6 5 o 118.36 120.33
    6 6 6 o 19.01 23.38
    6 6 7 o 95.80 98.77
    6 6 8 o 218.07 223.57
    6 8 -8 o 333.18 340.43
    6 8 -7 o 45.04 40.10
    6 8 -6 o 69.46 65.16
    6 8 -5 o 675.96 683.77
    6 8 -4 o 155.35 152.21
    6 8 -3 o 48.22 63.08
    6 8 -2 o 18.58 27.44
    6 8 -1 o 16.12 9.64
    6 8 0 o 854.42 959.07
    6 8 1 o 350.12 388.77
    6 8 2 o 24.75 37.17
    6 8 3 o 246.45 251.79
    6 8 4 o 376.50 378.59
    6 8 5 o 198.25 193.93
    6 8 6 o 15.75 15.94
    6 8 7 o 237.39 224.49
    6 10 -7 o 51.48 48.61
    6 10 -6 < 1.66 0.47
    6 10 -5 o 191.18 193.32
    6 10 -4 o 149.00 151.70
    6 10 -3 o 130.09 131.11
    6 10 -2 < -0.10 0.01
    6 10 -1 o 476.20 495.57
    6 10 0 o 254.50 267.86
    6 10 1 o 40.17 39.44
    6 10 2 o 17.78 14.10
    6 10 3 o 313.55 304.04
    6 10 4 o 324.14 329.21
    6 10 5 < 2.95 2.69
    6 10 6 < 2.81 3.16
    6 12 -5 o 382.42 374.05
    6 12 -4 o 78.66 74.00
    6 12 -3 < 0.10 0.06
    6 12 -2 o 14.85 15.64
    6 12 -1 o 73.31 73.96
    6 12 0 o 11.61 12.65
    6 12 1 o 166.82 163.95
    6 12 2 o 240.44 223.22
    6 12 3 o 392.62 385.71
    6 12 4 o 697.69 646.37
    7 1 -10 o 170.53 167.33
    7 1 -9 o 56.19 55.52
    7 1 -8 o 3.34 2.56
    7 1 -7 o 243.80 240.53
    7 1 -6 o 205.81 207.34
    7 1 -5 o 70.40 77.41
    7 1 -4 o 397.50 362.65
    7 1 -3 o 42.44 45.42
    7 1 -2 o 2178.24 2055.95
    7 1 -1 o 909.81 865.78
    7 1 0 < 0.20 2.13
    7 1 1 o 113.14 112.98
    7 1 2 o 689.67 646.24
    7 1 3 o 739.79 792.64
    7 1 4 o 123.01 127.75
    7 1 5 o 155.58 168.74
    7 1 6 o 261.64 269.83
    7 1 7 o 80.56 81.70
    7 1 8 o 109.55 112.59
    7 1 9 < 0.10 0.01
    7 3 -10 o 38.08 28.45
    7 3 -9 o 341.41 337.62
    7 3 -8 o 8.03 8.89
    7 3 -7 o 411.69 425.05
    7 3 -6 o 212.81 214.70
    7 3 -5 o 151.21 149.62
    7 3 -4 o 39.29 39.10
    7 3 -3 o 170.16 165.17
    7 3 -2 o 148.02 146.74
    7 3 -1 o 1216.79 1195.25
    7 3 0 o 1481.85 1537.18
    7 3 1 o 1270.93 1333.62
    7 3 2 o 2492.46 2497.99
    7 3 3 o 19.75 25.48
    7 3 4 o 2.79 3.07
    7 3 5 o 105.45 114.35
    7 3 6 o 280.82 287.78
    7 3 7 o 376.85 365.50
    7 3 8 o 72.47 67.44
    7 3 9 < 3.71 3.99
    7 5 -9 o 177.33 173.16
    7 5 -8 o 13.60 11.68
    7 5 -7 o 232.84 247.98
    7 5 -6 o 196.04 202.43
    7 5 -5 o 159.90 165.07
    7 5 -4 o 56.31 55.43
    7 5 -3 o 199.27 197.59
    7 5 -2 o 266.05 281.85
    7 5 -1 o 532.45 532.65
    7 5 0 o 707.36 710.22
    7 5 1 o 438.04 431.08
    7 5 2 o 1441.60 1472.80
    7 5 3 o 37.16 38.76
    7 5 4 o 28.74 28.42
    7 5 5 o 5.76 7.03
    7 5 6 o 293.48 298.79
    7 5 7 o 196.44 197.62
    7 5 8 o 43.28 41.41
    7 7 -9 o 29.48 32.57
    7 7 -8 < 0.80 0.51
    7 7 -7 o 170.57 172.27
    7 7 -6 o 120.86 119.51
    7 7 -5 o 14.61 13.72
    7 7 -4 o 209.12 215.06
    7 7 -3 o 2.50 1.42
    7 7 -2 o 1016.02 1122.38
    7 7 -1 o 564.79 572.99
    7 7 0 < -0.16 2.71
    7 7 1 o 81.26 79.82
    7 7 2 o 280.88 267.03
    7 7 3 o 479.11 493.85
    7 7 4 o 52.83 54.93
    7 7 5 o 136.59 137.09
    7 7 6 o 82.94 87.69
    7 7 7 o 43.41 38.99
    7 7 8 o 132.04 124.87
    7 9 -7 o 73.91 77.07
    7 9 -6 o 84.78 85.75
    7 9 -5 o 83.78 81.70
    7 9 -4 o 111.89 115.73
    7 9 -3 o 85.60 82.56
    7 9 -2 o 489.49 537.46
    7 9 -1 o 180.01 190.47
    7 9 0 o 29.01 24.91
    7 9 1 o 46.31 45.69
    7 9 2 o 283.32 286.89
    7 9 3 o 216.52 225.79
    7 9 4 o 73.99 71.47
    7 9 5 o 38.04 36.40
    7 9 6 o 194.85 184.53
    7 11 -6 o 54.08 58.15
    7 11 -5 o 31.93 31.59
    7 11 -4 o 8.93 5.81
    7 11 -3 o 36.79 39.90
    7 11 -2 o 16.96 14.83
    7 11 -1 o 320.40 315.26
    7 11 0 o 513.91 504.11
    7 11 1 o 428.06 399.83
    7 11 2 o 790.84 794.01
    7 11 3 o 31.67 29.33
    7 11 4 < 0.88 0.38
    7 11 5 o 76.12 71.68
    7 13 -2 o 100.60 106.06
    7 13 -1 o 61.00 70.03
    7 13 0 o 63.77 53.58
    7 13 1 o 32.55 32.12
    8 0 -10 < 2.97 2.02
    8 0 -9 o 113.40 111.70
    8 0 -8 o 24.42 21.93
    8 0 -7 < 1.29 1.54
    8 0 -6 o 576.14 558.44
    8 0 -5 o 256.65 270.23
    8 0 -4 o 1000.92 928.03
    8 0 -3 o 1332.52 1387.01
    8 0 -2 o 208.10 221.19
    8 0 -1 o 1.97 1.34
    8 0 0 o 731.29 690.03
    8 0 1 o 1011.82 1105.89
    8 0 2 o 93.92 101.01
    8 0 3 o 29.64 59.49
    8 0 4 < 4.30 3.28
    8 0 5 o 80.16 60.87
    8 0 6 o 726.80 764.83
    8 0 7 o 112.77 115.02
    8 0 8 o 233.50 247.70
    8 0 9 o 183.99 182.35
    8 2 -10 o 61.90 55.62
    8 2 -9 o 6.80 6.21
    8 2 -8 o 78.45 71.34
    8 2 -7 o 328.83 325.72
    8 2 -6 o 321.15 313.41
    8 2 -5 o 86.48 91.77
    8 2 -4 o 445.41 444.80
    8 2 -3 o 333.91 339.39
    8 2 -2 o 391.62 405.97
    8 2 -1 o 1.17 2.39
    8 2 0 o 321.62 311.69
    8 2 1 o 378.59 343.60
    8 2 2 o 899.71 934.49
    8 2 3 o 94.25 102.67
    8 2 4 o 573.48 574.62
    8 2 5 o 466.22 482.06
    8 2 6 o 144.85 152.95
    8 2 7 < 1.90 2.58
    8 2 8 o 116.00 115.01
    8 2 9 o 47.09 47.95
    8 4 -9 o 203.61 212.30
    8 4 -8 o 45.70 44.27
    8 4 -7 o 12.93 11.14
    8 4 -6 o 66.96 71.67
    8 4 -5 o 39.60 46.33
    8 4 -4 o 22.27 17.24
    8 4 -3 o 1318.90 1337.65
    8 4 -2 o 3092.02 3142.02
    8 4 -1 o 669.80 670.23
    8 4 0 o 2975.48 3079.40
    8 4 1 o 48.40 51.21
    8 4 2 < 0.04 0.16
    8 4 3 o 494.84 527.77
    8 4 4 o 52.03 53.61
    8 4 5 o 444.96 448.60
    8 4 6 o 389.53 377.04
    8 4 7 o 65.00 58.81
    8 4 8 o 276.27 259.32
    8 6 -9 < 1.23 2.14
    8 6 -8 o 55.66 50.87
    8 6 -7 o 184.65 187.62
    8 6 -6 o 274.10 282.04
    8 6 -5 o 31.05 32.58
    8 6 -4 o 504.81 519.69
    8 6 -3 o 220.99 220.40
    8 6 -2 o 80.15 80.40
    8 6 -1 o 6.55 9.20
    8 6 0 o 80.01 81.79
    8 6 1 o 454.05 466.03
    8 6 2 o 606.72 639.73
    8 6 3 o 5.53 7.13
    8 6 4 o 281.10 304.24
    8 6 5 o 245.63 241.25
    8 6 6 o 171.17 162.73
    8 6 7 < 2.93 3.08
    8 6 8 o 102.44 97.10
    8 8 -8 o 10.00 11.08
    8 8 -7 < 0.90 0.09
    8 8 -6 o 254.91 263.99
    8 8 -5 o 88.96 94.27
    8 8 -4 o 362.94 396.07
    8 8 -3 o 547.52 549.33
    8 8 -2 o 132.96 114.29
    8 8 -1 < 0.04 0.06
    8 8 0 o 242.98 257.28
    8 8 1 o 575.91 562.40
    8 8 2 o 85.28 82.13
    8 8 3 o 49.22 42.48
    8 8 4 o 7.58 7.99
    8 8 5 o 20.75 26.33
    8 8 6 o 352.04 342.11
    8 8 7 o 63.67 59.57
    8 10 -6 o 91.40 83.68
    8 10 -5 o 31.85 36.78
    8 10 -4 o 65.10 66.25
    8 10 -3 o 121.39 125.09
    8 10 -2 o 304.85 297.89
    8 10 -1 o 26.94 20.60
    8 10 0 o 221.82 221.13
    8 10 1 o 17.27 19.86
    8 10 2 o 229.20 230.88
    8 10 3 o 128.03 126.63
    8 10 4 o 208.88 213.77
    8 10 5 o 251.57 250.27
    8 12 -4 < 0.84 0.79
    8 12 -3 o 272.22 261.07
    8 12 -2 o 627.21 601.68
    8 12 -1 o 109.22 103.93
    8 12 0 o 588.35 553.26
    8 12 1 < -3.13 0.33
    8 12 2 < 2.42 3.31
    8 12 3 o 90.03 77.77
    9 1 -9 o 16.92 17.75
    9 1 -8 o 372.12 382.27
    9 1 -7 o 85.26 88.64
    9 1 -6 o 253.27 241.81
    9 1 -5 o 314.58 317.52
    9 1 -4 o 234.79 237.05
    9 1 -3 o 186.49 186.36
    9 1 -2 o 29.40 28.86
    9 1 -1 o 684.05 712.67
    9 1 0 o 735.08 761.76
    9 1 1 o 93.76 63.17
    9 1 2 o 14.93 12.44
    9 1 3 o 144.93 124.48
    9 1 4 o 777.83 806.69
    9 1 5 o 229.03 259.18
    9 1 6 o 81.38 86.73
    9 1 7 o 124.75 125.44
    9 1 8 o 123.34 113.07
    9 3 -9 o 27.76 27.70
    9 3 -8 o 105.86 105.65
    9 3 -7 o 32.61 35.51
    9 3 -6 o 25.61 24.85
    9 3 -5 o 446.15 462.04
    9 3 -4 o 1792.97 1787.23
    9 3 -3 o 48.14 50.64
    9 3 -2 o 799.97 788.15
    9 3 -1 o 35.13 41.43
    9 3 0 o 324.12 308.77
    9 3 1 o 1239.15 1261.23
    9 3 2 o 36.73 36.63
    9 3 3 o 545.19 601.17
    9 3 4 o 569.42 567.27
    9 3 5 o 178.71 172.05
    9 3 6 o 136.57 142.99
    9 3 7 o 126.28 125.08
    9 3 8 < 2.99 4.36
    9 5 -9 o 33.59 33.63
    9 5 -8 o 126.02 127.59
    9 5 -7 o 16.59 19.76
    9 5 -6 < -0.33 0.02
    9 5 -5 o 272.81 270.60
    9 5 -4 o 1041.13 1027.60
    9 5 -3 < 1.15 0.36
    9 5 -2 o 373.86 382.84
    9 5 -1 o 16.45 15.28
    9 5 0 o 400.55 385.16
    9 5 1 o 553.81 566.65
    9 5 2 o 66.25 62.75
    9 5 3 o 311.87 322.26
    9 5 4 o 382.93 384.73
    9 5 5 o 172.93 170.53
    9 5 6 o 69.40 72.21
    9 5 7 o 101.13 97.33
    9 7 -8 o 250.03 240.99
    9 7 -7 o 97.87 95.70
    9 7 -6 o 177.56 182.29
    9 7 -5 o 243.88 237.51
    9 7 -4 o 89.48 88.08
    9 7 -3 o 102.83 104.82
    9 7 -2 o 6.76 5.68
    9 7 -1 o 486.67 481.59
    9 7 0 o 347.48 371.35
    9 7 1 o 7.58 10.98
    9 7 2 o 3.44 2.07
    9 7 3 o 45.91 54.92
    9 7 4 o 679.05 676.54
    9 7 5 o 151.65 149.82
    9 7 6 o 98.84 97.70
    9 7 7 o 78.64 76.39
    9 9 -7 o 10.00 12.75
    9 9 -6 o 57.05 65.98
    9 9 -5 o 83.56 90.03
    9 9 -4 o 164.73 154.73
    9 9 -3 o 67.43 63.99
    9 9 -2 o 15.14 19.71
    9 9 -1 o 175.76 191.33
    9 9 0 o 362.32 363.06
    9 9 1 o 53.79 62.58
    9 9 2 o 42.22 41.32
    9 9 3 o 70.00 79.33
    9 9 4 o 195.87 189.94
    9 9 5 o 100.54 98.01
    9 11 -5 o 169.01 162.82
    9 11 -4 o 680.90 677.80
    9 11 -3 o 41.46 38.09
    9 11 -2 o 316.40 315.89
    9 11 -1 o 44.98 36.50
    9 11 0 o 55.88 55.26
    9 11 1 o 467.41 437.05
    9 11 2 < 3.87 5.51
    9 11 3 o 205.81 205.01
    10 0 -9 o 250.26 243.85
    10 0 -8 o 39.10 43.51
    10 0 -7 o 171.47 176.08
    10 0 -6 o 161.17 161.92
    10 0 -5 o 250.21 252.85
    10 0 -4 < 0.43 0.25
    10 0 -3 o 330.90 339.81
    10 0 -2 o 231.57 211.75
    10 0 -1 o 141.57 105.34
    10 0 0 o 425.73 452.52
    10 0 1 < 1.33 7.83
    10 0 2 o 1694.50 1719.82
    10 0 3 o 894.30 978.09
    10 0 4 o 32.18 50.12
    10 0 5 o 172.46 179.18
    10 0 6 o 187.76 165.44
    10 0 7 o 39.74 42.51
    10 0 8 < 2.31 1.47
    10 2 -9 o 12.19 12.51
    10 2 -8 < -0.06 0.21
    10 2 -7 o 19.79 19.36
    10 2 -6 o 308.21 299.58
    10 2 -5 o 173.62 170.21
    10 2 -4 o 18.17 20.06
    10 2 -3 o 14.99 13.92
    10 2 -2 o 964.19 1008.36
    10 2 -1 o 803.72 825.84
    10 2 0 o 22.72 24.18
    10 2 1 o 201.69 201.33
    10 2 2 o 359.89 377.88
    10 2 3 o 303.84 301.83
    10 2 4 < 1.78 2.08
    10 2 5 o 4.63 4.13
    10 2 6 o 102.34 98.47
    10 2 7 o 328.71 323.57
    10 2 8 o 28.02 29.75
    10 4 -9 o 122.62 126.75
    10 4 -8 o 176.47 181.95
    10 4 -7 o 258.53 262.83
    10 4 -6 o 1560.63 1580.52
    10 4 -5 o 27.12 26.35
    10 4 -4 o 571.98 575.39
    10 4 -3 o 251.67 251.14
    10 4 -2 o 23.27 21.68
    10 4 -1 o 1560.23 1606.93
    10 4 0 o 155.13 159.13
    10 4 1 o 171.35 181.55
    10 4 2 o 880.58 865.87
    10 4 3 o 694.58 703.51
    10 4 4 o 74.32 65.97
    10 4 5 o 177.43 174.74
    10 4 6 < 0.16 0.87
    10 4 7 o 123.83 118.82
    10 6 -8 o 13.52 14.46
    10 6 -7 o 9.50 10.85
    10 6 -6 o 93.94 89.44
    10 6 -5 o 205.15 209.35
    10 6 -4 o 67.23 63.63
    10 6 -3 o 88.68 88.34
    10 6 -2 o 731.33 737.93
    10 6 -1 o 299.99 314.90
    10 6 0 < 1.78 2.51
    10 6 1 o 73.15 76.73
    10 6 2 o 369.95 364.39
    10 6 3 o 212.87 219.64
    10 6 4 < -0.82 0.03
    10 6 5 < 2.52 1.63
    10 6 6 o 88.41 84.01
    10 6 7 o 206.13 211.46
    10 8 -7 o 81.22 82.63
    10 8 -6 o 85.48 82.69
    10 8 -5 o 124.93 123.51
    10 8 -4 < -0.33 0.57
    10 8 -3 o 167.40 168.10
    10 8 -2 o 129.95 127.67
    10 8 -1 o 30.50 39.45
    10 8 0 o 170.88 166.27
    10 8 1 o 8.36 5.01
    10 8 2 o 727.66 729.44
    10 8 3 o 478.02 471.14
    10 8 4 o 12.68 13.33
    10 8 5 o 85.73 88.88
    10 10 -5 o 16.98 23.17
    10 10 -4 < 1.11 1.91
    10 10 -3 o 8.83 7.95
    10 10 -2 o 278.18 276.87
    10 10 -1 o 461.84 471.65
    10 10 0 o 10.90 11.63
    10 10 1 o 123.93 127.67
    10 10 2 o 104.57 100.02
    10 10 3 o 103.14 93.73
    10 10 4 < -2.01 0.70
    11 1 -9 < 2.29 1.56
    11 1 -8 o 30.42 29.84
    11 1 -7 o 219.65 217.89
    11 1 -6 o 121.70 118.09
    11 1 -5 o 24.09 24.28
    11 1 -4 o 275.64 261.40
    11 1 -3 o 239.34 234.82
    11 1 -2 o 265.58 276.47
    11 1 -1 o 38.92 53.16
    11 1 0 o 591.16 644.78
    11 1 1 o 749.93 806.61
    11 1 2 o 47.05 38.27
    11 1 3 < 1.95 0.17
    11 1 4 o 124.11 122.25
    11 1 5 o 255.34 262.92
    11 1 6 o 38.61 38.90
    11 1 7 o 55.74 52.54
    11 3 -8 o 519.97 517.83
    11 3 -7 < 2.97 1.04
    11 3 -6 o 31.87 33.39
    11 3 -5 o 307.69 309.06
    11 3 -4 o 75.46 77.06
    11 3 -3 o 1396.82 1397.49
    11 3 -2 o 169.30 160.14
    11 3 -1 o 38.20 40.75
    11 3 0 o 431.52 397.94
    11 3 1 o 648.66 613.39
    11 3 2 o 3.30 5.94
    11 3 3 < 1.45 0.33
    11 3 4 < 1.54 0.59
    11 3 5 o 372.02 371.10
    11 3 6 o 338.20 321.65
    11 3 7 o 9.22 5.86
    11 5 -8 o 277.62 272.07
    11 5 -7 o 23.45 19.44
    11 5 -6 < 0.12 0.68
    11 5 -5 o 108.71 112.81
    11 5 -4 o 123.97 122.64
    11 5 -3 o 785.47 813.11
    11 5 -2 o 95.25 96.42
    11 5 -1 o 5.31 5.27
    11 5 0 o 271.21 261.61
    11 5 1 o 537.90 547.20
    11 5 2 o 31.14 29.13
    11 5 3 < -0.18 0.07
    11 5 4 o 12.07 10.62
    11 5 5 o 347.58 336.39
    11 5 6 o 165.90 168.51
    11 7 -7 o 138.17 144.69
    11 7 -6 o 84.70 83.56
    11 7 -5 o 36.46 37.08
    11 7 -4 o 125.67 124.71
    11 7 -3 o 76.28 77.72
    11 7 -2 o 274.10 264.86
    11 7 -1 o 52.13 49.84
    11 7 0 o 609.24 560.95
    11 7 1 o 486.36 470.40
    11 7 2 < 2.09 2.83
    11 7 3 < 0.78 0.01
    11 7 4 o 55.31 53.11
    11 7 5 o 109.71 118.18
    11 9 -5 < -1.23 0.46
    11 9 -4 o 143.18 136.61
    11 9 -3 o 146.93 161.63
    11 9 -2 o 44.49 45.83
    11 9 -1 o 8.97 6.37
    11 9 0 o 123.09 129.58
    11 9 1 o 310.15 298.14
    11 9 2 o 54.47 54.56
    11 9 3 < 1.09 0.69
    11 9 4 o 72.92 69.78
    11 11 -2 o 62.78 59.34
    11 11 -1 o 19.30 19.36
    11 11 0 o 140.62 131.44
    11 11 1 o 201.87 189.88
    12 0 -8 o 64.18 66.11
    12 0 -7 < 0.61 0.95
    12 0 -6 < 0.41 0.73
    12 0 -5 o 25.30 27.39
    12 0 -4 o 788.56 752.50
    12 0 -3 o 416.38 449.45
    12 0 -2 o 592.94 582.00
    12 0 -1 o 878.26 970.29
    12 0 0 o 45.91 30.51
    12 0 1 o 6.41 4.98
    12 0 2 o 18.93 11.17
    12 0 3 o 60.86 61.81
    12 0 4 o 73.89 78.04
    12 0 5 o 503.07 541.21
    12 0 6 o 20.48 17.37
    12 0 7 o 829.90 750.78
    12 2 -8 o 78.27 77.38
    12 2 -7 o 85.99 91.38
    12 2 -6 o 118.01 120.65
    12 2 -5 o 414.19 421.52
    12 2 -4 o 73.66 70.53
    12 2 -3 o 31.10 30.84
    12 2 -2 o 22.66 24.62
    12 2 -1 o 296.02 287.51
    12 2 0 o 232.01 218.63
    12 2 1 o 258.22 268.35
    12 2 2 < 0.76 0.34
    12 2 3 o 611.09 607.76
    12 2 4 o 308.90 316.96
    12 2 5 o 13.42 16.45
    12 2 6 o 16.14 14.72
    12 4 -8 o 50.31 61.22
    12 4 -7 o 462.99 467.40
    12 4 -6 o 27.18 28.48
    12 4 -5 o 814.54 829.10
    12 4 -4 o 401.39 409.21
    12 4 -3 o 27.55 24.13
    12 4 -2 o 243.99 221.94
    12 4 -1 o 721.41 686.52
    12 4 0 o 5.43 9.54
    12 4 1 < 0.98 0.86
    12 4 2 o 115.02 104.04
    12 4 3 o 191.38 182.01
    12 4 4 o 618.85 569.22
    12 4 5 o 29.72 34.20
    12 4 6 o 24.56 23.61
    12 6 -7 o 14.61 13.85
    12 6 -6 o 100.17 100.66
    12 6 -5 o 148.08 153.81
    12 6 -4 o 75.32 75.00
    12 6 -3 o 59.81 56.89
    12 6 -2 o 43.69 42.87
    12 6 -1 o 207.10 210.88
    12 6 0 o 141.30 131.57
    12 6 1 o 185.63 199.97
    12 6 2 o 4.86 2.89
    12 6 3 o 361.06 396.89
    12 6 4 o 158.86 167.29
    12 6 5 o 38.94 36.21
    12 8 -6 < -0.29 0.86
    12 8 -5 o 13.21 14.72
    12 8 -4 o 356.59 346.39
    12 8 -3 o 237.15 218.32
    12 8 -2 o 245.93 250.41
    12 8 -1 o 471.26 464.04
    12 8 0 o 24.75 26.99
    12 8 1 < 1.37 3.34
    12 8 2 o 14.03 11.80
    12 8 3 o 32.80 32.67
    12 8 4 o 24.85 29.41
    12 10 -3 < 0.33 0.71
    12 10 -2 < 1.91 2.77
    12 10 -1 o 93.24 93.35
    12 10 0 o 59.94 74.39
    12 10 1 o 85.36 81.41
    13 1 -8 < -0.94 0.31
    13 1 -7 o 13.56 11.76
    13 1 -6 o 217.67 210.45
    13 1 -5 o 312.98 315.07
    13 1 -4 o 25.11 25.72
    13 1 -3 o 235.67 253.47
    13 1 -2 o 117.01 105.57
    13 1 -1 o 232.05 235.91
    13 1 0 o 15.85 23.65
    13 1 1 o 100.52 102.12
    13 1 2 o 143.68 148.51
    13 1 3 o 523.15 511.08
    13 1 4 o 70.49 72.38
    13 1 5 o 437.97 415.11
    13 1 6 o 109.69 107.92
    13 3 -7 o 331.35 339.74
    13 3 -6 o 149.23 142.84
    13 3 -5 o 56.52 51.50
    13 3 -4 o 3.44 2.06
    13 3 -3 o 182.15 179.19
    13 3 -2 o 35.03 47.31
    13 3 -1 o 188.27 190.93
    13 3 0 o 284.45 265.63
    13 3 1 o 205.31 198.97
    13 3 2 o 679.95 666.23
    13 3 3 o 77.61 90.52
    13 3 4 < -0.90 0.05
    13 3 5 o 18.95 22.94
    13 5 -7 o 186.92 189.26
    13 5 -6 o 98.82 97.64
    13 5 -5 o 73.31 72.40
    13 5 -4 < 0.57 0.08
    13 5 -3 o 163.63 150.67
    13 5 -2 o 72.82 74.54
    13 5 -1 o 193.72 190.38
    13 5 0 o 124.32 123.44
    13 5 1 o 200.25 193.04
    13 5 2 o 397.17 386.08
    13 5 3 o 69.36 76.95
    13 5 4 < 1.84 5.20
    13 5 5 o 21.73 26.79
    13 7 -6 o 198.35 184.79
    13 7 -5 o 239.15 234.74
    13 7 -4 o 50.70 51.72
    13 7 -3 o 161.35 163.80
    13 7 -2 o 30.46 28.79
    13 7 -1 o 124.59 126.47
    13 7 0 o 24.31 21.43
    13 7 1 o 23.66 33.69
    13 7 2 o 84.99 85.67
    13 7 3 o 498.96 445.42
    13 7 4 o 45.27 41.78
    13 9 -3 o 86.36 88.35
    13 9 -2 o 88.72 87.23
    13 9 -1 o 106.23 112.76
    13 9 0 < 3.42 4.36
    13 9 1 o 81.83 72.87
    14 0 -7 o 382.60 379.01
    14 0 -6 o 19.11 24.27
    14 0 -5 o 145.15 146.91
    14 0 -4 < 6.02 2.57
    14 0 -3 o 75.93 84.32
    14 0 -2 o 137.18 138.38
    14 0 -1 o 44.23 45.59
    14 0 0 o 30.21 32.47
    14 0 1 o 1274.27 1259.38
    14 0 2 o 382.75 371.12
    14 0 3 o 632.88 607.34
    14 0 4 o 125.53 135.18
    14 0 5 o 30.38 27.47
    14 2 -7 o 70.90 72.94
    14 2 -6 o 49.20 51.55
    14 2 -5 < 3.40 2.71
    14 2 -4 o 71.59 67.35
    14 2 -3 o 453.26 454.38
    14 2 -2 o 200.36 204.28
    14 2 -1 o 121.14 124.17
    14 2 0 o 238.58 234.74
    14 2 1 o 139.27 150.55
    14 2 2 o 83.02 80.01
    14 2 3 < 3.07 5.13
    14 2 4 o 33.96 38.17
    14 2 5 o 107.15 104.88
    14 4 -6 < 0.90 0.02
    14 4 -5 o 72.88 70.88
    14 4 -4 < 1.43 0.57
    14 4 -3 o 77.78 70.62
    14 4 -2 o 566.39 539.62
    14 4 -1 < 0.96 0.59
    14 4 0 o 507.56 472.21
    14 4 1 o 195.15 215.82
    14 4 2 o 54.69 58.45
    14 4 3 < 1.33 0.01
    14 4 4 o 147.81 136.14
    14 6 -5 o 4.45 3.57
    14 6 -4 o 39.12 39.87
    14 6 -3 o 350.57 329.14
    14 6 -2 o 107.48 113.00
    14 6 -1 o 63.03 71.86
    14 6 0 o 108.77 110.94
    14 6 1 o 190.83 176.60
    14 6 2 o 77.62 77.24
    14 6 3 o 44.80 38.06
    14 8 -3 o 40.83 45.03
    14 8 -2 o 56.17 57.52
    14 8 -1 o 20.55 19.73
    14 8 0 o 8.50 11.29
    14 8 1 o 633.19 607.39
    15 1 -6 < -0.78 0.03
    15 1 -5 o 125.75 125.37
    15 1 -4 o 157.99 170.08
    15 1 -3 o 28.80 30.18
    15 1 -2 < 1.39 3.00
    15 1 -1 o 534.88 541.51
    15 1 0 o 383.89 369.41
    15 1 1 o 94.11 86.97
    15 1 2 o 16.20 14.35
    15 1 3 < -0.49 0.14
    15 1 4 o 330.37 324.32
    15 3 -6 < 5.24 5.25
    15 3 -5 o 117.09 113.12
    15 3 -4 o 506.56 467.37
    15 3 -3 < 1.47 0.80
    15 3 -2 o 236.26 199.51
    15 3 -1 o 81.43 98.98
    15 3 0 o 100.86 105.64
    15 3 1 o 66.84 59.44
    15 3 2 o 22.78 18.36
    15 3 3 o 174.75 178.47
    15 3 4 o 105.74 110.43
    15 5 -5 o 129.65 118.02
    15 5 -4 o 297.88 295.79
    15 5 -3 < -1.68 0.02
    15 5 -2 o 99.88 94.38
    15 5 -1 o 78.37 84.59
    15 5 0 o 139.58 135.60
    15 5 1 o 44.14 38.35
    15 5 2 o 17.72 15.85
    15 5 3 o 141.96 135.68
    15 7 -3 o 40.07 37.24
    15 7 -2 < -0.43 0.81
    15 7 -1 o 519.36 468.36
    15 7 0 o 231.66 224.69
    16 0 -5 o 225.45 231.41
    16 0 -4 o 39.33 42.62
    16 0 -3 o 666.03 645.31
    16 0 -1 o 206.07 168.91
    16 0 0 < -0.96 0.03
    16 0 1 o 151.15 124.13
    16 0 2 o 301.39 308.65
    16 0 3 o 396.17 360.59
    16 2 -5 < 0.72 1.81
    16 2 -4 < 6.99 2.23
    16 2 -3 o 25.28 25.36
    16 2 -2 o 153.74 143.01
    16 2 -1 o 92.12 87.41
    16 2 0 o 23.23 31.39
    16 2 1 o 48.61 43.45
    16 2 2 o 366.08 365.77
    16 4 -4 o 52.73 49.57
    16 4 -3 o 50.96 51.83
    16 4 -2 o 111.91 119.57
    16 4 -1 o 127.19 108.62
    16 4 0 < 2.91 2.86
    16 4 1 o 94.33 84.11
    16 4 2 o 37.49 46.33
    17 1 -3 < 5.90 4.35
    17 1 -2 o 60.29 62.72
    17 1 -1 o 83.43 91.18
    17 1 0 o 314.54 285.42
    17 1 1 o 322.40 311.15
    17 3 -2 o 33.06 40.80
    17 3 -1 o 19.99 16.92
_refine_special_details     ?
_reflns_number_total     1538
_reflns_number_gt     1407
_reflns_threshold_expression     'I>3\s(I)'
_refine_ls_structure_factor_coef     F
_refine_ls_R_factor_all     0.0268
_refine_ls_R_factor_gt     0.0244
_refine_ls_wR_factor_gt     0.0380
_refine_ls_wR_factor_ref     0.0384
_refine_ls_goodness_of_fit_ref     2.24
_refine_ls_restrained_S_all     ?
_refine_ls_number_reflns     1538
_refine_ls_number_parameters     64
_refine_ls_number_restraints     0
_refine_ls_number_constraints     0
_refine_ls_hydrogen_treatment     refall
_refine_ls_weighting_scheme     sigma
_refine_ls_weighting_details     'w=1/(\s^2^(F)+0.0001F^2^)'
_refine_ls_shift/su_max     0.0299
_refine_ls_shift/su_mean     0.0034
_refine_diff_density_max     0.49
_refine_diff_density_min     -0.18
_refine_ls_extinction_method     'none'
_refine_ls_extinction_coef     ?
_refine_ls_abs_structure_details     ?
_refine_ls_abs_structure_Flack     ?
_refine_ls_abs_structure_Rogers     ?
loop_
    _atom_type_symbol
    _atom_type_scat_dispersion_real
    _atom_type_scat_dispersion_imag
    _atom_type_scat_source
    C 0.0033 0.0016 'International Tables Vol C tables 4.2.6.8 and 6.1.1.1'
    H 0.0000 0.0000 'International Tables Vol C tables 4.2.6.8 and 6.1.1.1'
    Cl 0.1484 0.1585 'International Tables Vol C tables 4.2.6.8 and 6.1.1.1'
    N 0.0061 0.0033 'International Tables Vol C tables 4.2.6.8 and 6.1.1.1'
_computing_data_collection
;
APEX2 (Bruker, 2014)
;
_computing_cell_refinement
;
SAINT (Bruker, 2014)
;
_computing_data_reduction
;
SAINT (Bruker, 2014)
;
_computing_structure_solution
;
SUPERFLIP (Palatinus & Chapuis, 2007)
;
_computing_structure_refinement
;
JANA2006 (Pet\<r\'i\<cek <i>et al.</i>, 2014)
;
_computing_molecular_graphics
;
XP in SHELXTL (Sheldrick, 2008) and Mercury (Macrae <i>et al</i>.,
2006)
;
_computing_publication_material
;
publCIF (Westrip, 2010)
;
loop_
    _atom_site_type_symbol
    _atom_site_label
    _atom_site_fract_x
    _atom_site_fract_y
    _atom_site_fract_z
    _atom_site_U_iso_or_equiv
    _atom_site_adp_type
    _atom_site_calc_flag
    _atom_site_refinement_flags
    _atom_site_occupancy
    _atom_site_disorder_assembly
    _atom_site_disorder_group
    Cl Cl1 0.17115(2) 0 0.12206(3) 0.01401(7) Uani d . 1 . .
    N N1 0.45600(9) 0 0.22925(12) 0.0132(2) Uani d . 1 . .
    N N2 0.44617(7) 0.25682(8) 0.22357(10) 0.01951(18) Uani d . 1 . .
    C C1 0.51532(7) 0.13257(7) 0.25660(9) 0.01272(16) Uani d . 1 . .
    C C2 0.64225(7) 0.13396(7) 0.32011(10) 0.01334(17) Uani d . 1 . .
    C C3 0.70393(10) 0 0.35111(14) 0.0136(2) Uani d . 1 . .
    H H1C2 0.6796(9) 0.2256(14) 0.3421(16) 0.019(3) Uiso d . 1 . .
    H H1C3 0.7905(16) 0 0.392(2) 0.015(3) Uiso d . 1 . .
    H H1N2 0.3742(16) 0.2574(17) 0.150(2) 0.046(4) Uiso d . 1 . .
    H H2N2 0.4841(12) 0.3350(15) 0.2058(19) 0.032(3) Uiso d . 1 . .
    H H1N1 0.3735(19) 0 0.191(3) 0.039(5) Uiso d . 1 . .
loop_
    _atom_site_aniso_label
    _atom_site_aniso_U_11
    _atom_site_aniso_U_22
    _atom_site_aniso_U_33
    _atom_site_aniso_U_12
    _atom_site_aniso_U_13
    _atom_site_aniso_U_23
    _atom_site_aniso_type_symbol
    Cl1 0.01121(13) 0.01270(11) 0.01763(12) 0 -0.00037(8) 0 Cl
    N1 0.0093(4) 0.0176(4) 0.0128(3) 0 0.0018(3) 0 N
    N2 0.0192(3) 0.0187(3) 0.0214(3) 0.0075(2) 0.0056(2) 0.0065(2) N
    C1 0.0137(3) 0.0143(3) 0.0107(2) 0.0025(2) 0.0039(2) 0.00180(19) C
    C2 0.0136(3) 0.0118(3) 0.0149(3) -0.0012(2) 0.0026(2) -0.00027(19) C
    C3 0.0108(4) 0.0154(4) 0.0145(4) 0 0.0011(3) 0 C
loop_
    _geom_bond_atom_site_label_1
    _geom_bond_atom_site_label_2
    _geom_bond_site_symmetry_2
    _geom_bond_distance
    _geom_bond_publ_flag
    N1 C1 . 1.3622(8) ?
    N1 C1 1_555 1.3622(8) ?
    N1 H1N1 . 0.90(2) ?
    N2 C1 . 1.3538(10) ?
    N2 H1N2 . 0.875(16) ?
    N2 H2N2 . 0.833(13) ?
    C1 C2 . 1.3890(10) ?
    C2 C3 . 1.3872(9) ?
    C2 H1C2 . 0.927(12) ?
    C3 H1C3 . 0.944(17) ?
    C3 C2 1_555 1.3872(9) ?
loop_
    _geom_angle_atom_site_label_1
    _geom_angle_atom_site_label_2
    _geom_angle_atom_site_label_3
    _geom_angle_site_symmetry_1
    _geom_angle_site_symmetry_3
    _geom_angle
    _geom_angle_publ_flag
    C1 N1 C1 . 1_555 123.37(8) ?
    C1 N1 H1N1 . . 118.32(4) ?
    C1 N1 H1N1 1_555 . 118.32(4) ?
    C1 N2 H1N2 . . 122.5(10) ?
    C1 N2 H2N2 . . 117.2(9) ?
    H1N2 N2 H2N2 . . 109.3(13) ?
    N1 C1 N2 . . 117.81(7) ?
    N1 C1 C2 . . 118.83(6) ?
    N2 C1 C2 . . 123.35(6) ?
    C1 C2 C3 . . 118.60(7) ?
    C1 C2 H1C2 . . 117.0(6) ?
    C3 C2 H1C2 . . 124.4(6) ?
    C2 C3 C2 1_555 . 121.75(9) ?
    C2 C3 H1C3 . . 119.12(5) ?
    C2 C3 H1C3 1_555 . 119.12(5) ?
loop_
    _geom_hbond_atom_site_label_D
    _geom_hbond_atom_site_label_H
    _geom_hbond_atom_site_label_A
    _geom_hbond_site_symmetry_A
    _geom_hbond_distance_DH
    _geom_hbond_distance_HA
    _geom_hbond_distance_DA
    _geom_hbond_angle_DHA
    N1 H1N1 Cl1 . 0.90(2) 2.18(2) 3.0790(11) 175.6(19)
    N2 H2N2 Cl1 5 0.833(13) 2.628(13) 3.4086(8) 156.5(12)
    N2 H1N2 Cl1 7 0.875(13) 2.877(13) 3.3601(8) 116.8(2)
