# Supplementary material for: Crystal structure of 2,6-di­amino­pyridinium chloride
Source: Acta Crystallogr E Crystallogr Commun. 2016 Feb 13;72(Pt 3):331–3. doi: 10.1107/S2056989016002425 (PMC4778825; doi:10.1107/S2056989016002425)
Supplement: Supplementary file 2 [file e-72-00331-Isup2.hkl]

#
# h,k,l, Fc-squared, Fo-squared, sigma(Fo-squared) and status flag
#
data_I
_shelx_title                             '   '
_shelx_refln_list_code                   4
_shelx_F_calc_maximum                    133.43
_exptl_crystal_F_000                     304
_reflns_d_resolution_high                0.6191

loop_
 _symmetry_equiv_pos_as_xyz
 'x, y, z'
 '-x, y, -z'
 '-x, -y, -z'
 'x, -y, z'
 'x+1/2, y+1/2, z'
 '-x+1/2, y+1/2, -z'
 '-x+1/2, -y+1/2, -z'
 'x+1/2, -y+1/2, z'

_cell_length_a                           10.8046(10)
_cell_length_b                           9.0459(9)
_cell_length_c                           6.8108(7)
_cell_angle_alpha                        90
_cell_angle_beta                         96.710(2)
_cell_angle_gamma                        90

_shelx_F_squared_multiplier              1.000

loop_
 _refln_index_h
 _refln_index_k
 _refln_index_l
 _refln_F_squared_calc
 _refln_F_squared_meas
 _refln_F_squared_sigma
 _refln_observed_status
   0   0   1   646.40   691.71     9.69 o
   0   0   2 16546.20 16692.30   312.73 o
   0   0   3   189.34   149.47     3.22 o
   0   0   4     5.17     1.43     0.55 <
   0   0   5   270.99   289.03     5.86 o
   0   0   6   109.58   105.76     2.81 o
   0   0   7     7.93     6.53     1.06 o
   0   0   8   543.93   545.99    11.41 o
   0   0   9   626.74   646.73    13.50 o
   0   0  10    37.15    30.54     2.17 o
   0   2   0  1464.17  1669.98    25.85 o
   0   2   1   623.80   683.46    10.57 o
   0   2   2   509.99   518.48     7.54 o
   0   2   3   121.76   113.67     1.82 o
   0   2   4  2167.74  2218.38    30.11 o
   0   2   5   614.35   618.46     8.73 o
   0   2   6     4.63     4.90     0.76 o
   0   2   7   125.39   124.24     2.34 o
   0   2   8   339.93   353.97     5.53 o
   0   2   9   102.78   109.39     2.48 o
   0   2  10     3.38     0.72     0.98 <
   0   4   0  3916.87  4053.92    72.37 o
   0   4   1  1620.68  1640.13    20.42 o
   0   4   2    42.49    37.88     0.92 o
   0   4   3  2176.72  2305.71    32.96 o
   0   4   4   813.74   853.21    12.48 o
   0   4   5    50.12    57.89     1.35 o
   0   4   6    35.52    27.24     1.02 o
   0   4   7    62.80    63.62     1.64 o
   0   4   8   370.05   359.58     5.65 o
   0   4   9   349.29   357.31     5.84 o
   0   4  10     8.78     9.36     1.19 o
   0   6   0  1817.19  1687.51    30.34 o
   0   6   1   194.95   197.73     2.79 o
   0   6   2     2.93     1.97     0.45 o
   0   6   3    16.67    18.01     0.78 o
   0   6   4   906.78   876.91    12.91 o
   0   6   5   571.86   575.36     8.75 o
   0   6   6     3.60     4.08     0.78 o
   0   6   7   110.50   110.76     2.54 o
   0   6   8   233.20   241.57     4.65 o
   0   6   9    83.98    86.10     2.52 o
   0   8   0  5432.93  5318.02    94.84 o
   0   8   1   167.81   166.82     2.60 o
   0   8   2  1166.48  1131.69    15.38 o
   0   8   3    56.94    63.38     1.56 o
   0   8   4    45.58    41.71     1.27 o
   0   8   5   173.70   176.55     3.01 o
   0   8   6    37.03    36.30     1.60 o
   0   8   7     0.99     1.02     0.90 <
   0   8   8   251.08   256.28     4.63 o
   0   8   9   305.45   322.57     6.96 o
   0  10   0   150.82   141.81     3.48 o
   0  10   1   181.42   180.73     2.93 o
   0  10   2    95.27    94.47     2.09 o
   0  10   3   130.79   136.81     2.72 o
   0  10   4   601.41   605.23     8.69 o
   0  10   5    97.65    92.90     2.25 o
   0  10   6     0.49     0.70     0.94 <
   0  10   7    24.50    24.44     1.54 o
   0  12   0   295.33   310.54     6.74 o
   0  12   1   193.17   191.77     3.52 o
   0  12   2     0.38     0.04     0.84 <
   0  12   3   288.23   284.24     4.75 o
   0  12   4   195.56   207.51     3.83 o
   0  12   5     1.15     1.13     1.31 <
   0  12   6     3.99     2.56     1.11 <
   0  14   0   450.40   501.48    14.83 o
   0  14   1    20.72    18.40     2.03 o
   0  14   2    26.43    27.86     2.33 o
   0  14   3     0.61    -1.50     1.62 <
   1   1 -10   191.53   195.17     3.69 o
   1   1  -9    55.50    60.06     1.84 o
   1   1  -8    20.08    20.94     1.11 o
   1   1  -7   123.70   123.68     2.27 o
   1   1  -6   220.85   201.28     3.09 o
   1   1  -5   145.87   132.37     2.17 o
   1   1  -4  2278.90  2518.28    33.82 o
   1   1  -3     0.29     0.49     0.31 <
   1   1  -2 16447.20 17803.90   242.06 o
   1   1  -1  1172.52  1337.25    14.97 o
   1   1   0  1963.82  1963.93    17.00 o
   1   1   1   564.51   565.74     5.98 o
   1   1   2   858.23   875.44    11.98 o
   1   1   3  2005.22  2074.11    27.84 o
   1   1   4   373.19   375.37     5.29 o
   1   1   5    18.32    19.97     0.72 o
   1   1   6   634.58   637.61     9.09 o
   1   1   7   828.13   839.20    11.88 o
   1   1   8     1.10     0.21     0.74 <
   1   1   9    26.97    26.57     1.35 o
   1   1  10     2.92     3.50     1.02 o
   1   3 -10   154.00   162.95     3.36 o
   1   3  -9     6.68     8.36     1.04 o
   1   3  -8    29.22    28.49     1.21 o
   1   3  -7    20.11    19.30     0.98 o
   1   3  -6   669.15   704.19    10.00 o
   1   3  -5  1215.05  1200.81    16.86 o
   1   3  -4    51.76    38.82     0.96 o
   1   3  -3   297.69   267.54     4.08 o
   1   3  -2  1321.69  1204.13    17.27 o
   1   3  -1  2725.59  2893.06    35.81 o
   1   3   0   975.87  1110.99    13.83 o
   1   3   1  1547.65  1550.72    20.57 o
   1   3   2  1816.11  1858.54    28.88 o
   1   3   3    25.44    18.83     0.63 o
   1   3   4   392.49   368.06     5.39 o
   1   3   5   162.89   180.51     2.93 o
   1   3   6   589.74   583.90     8.42 o
   1   3   7   602.73   617.50     8.99 o
   1   3   8    72.02    75.75     1.95 o
   1   3   9     2.78     2.68     0.92 <
   1   3  10   199.24   201.48     4.26 o
   1   5 -10    94.13    99.70     2.68 o
   1   5  -9    20.66    21.39     1.35 o
   1   5  -8    57.86    59.38     1.84 o
   1   5  -7     0.36     0.10     0.66 <
   1   5  -6   640.36   654.41     9.61 o
   1   5  -5   567.28   581.12     8.46 o
   1   5  -4    45.10    44.76     1.23 o
   1   5  -3    75.55    86.46     1.66 o
   1   5  -2   912.07   904.11    12.19 o
   1   5  -1  1097.03  1107.48    13.91 o
   1   5   0   594.94   573.81     7.33 o
   1   5   1   144.62   200.09     2.79 o
   1   5   2  1624.39  1598.82    21.34 o
   1   5   3   319.76   272.44     4.28 o
   1   5   4   110.18   105.53     2.25 o
   1   5   5    35.82    37.69     1.23 o
   1   5   6   349.35   350.47     5.41 o
   1   5   7   416.68   422.36     6.41 o
   1   5   8    64.10    65.65     1.91 o
   1   5   9     0.00    -1.02     1.07 <
   1   5  10   131.78   138.56     3.87 o
   1   7  -9    31.90    33.78     1.72 o
   1   7  -8     1.61     3.11     1.00 o
   1   7  -7   104.72   103.43     2.38 o
   1   7  -6    44.89    42.71     1.47 o
   1   7  -5    53.12    48.47     1.52 o
   1   7  -4  1305.84  1271.23    17.21 o
   1   7  -3     0.88     1.23     0.57 <
   1   7  -2  4257.67  4216.48    55.86 o
   1   7  -1   383.20   384.55     5.24 o
   1   7   0   385.34   353.42     4.85 o
   1   7   1    41.32    40.97     1.02 o
   1   7   2   101.30    96.91     1.80 o
   1   7   3   825.72   852.37    11.72 o
   1   7   4   262.37   256.14     4.28 o
   1   7   5     8.20     6.74     0.80 o
   1   7   6   417.93   404.56     6.27 o
   1   7   7   587.90   585.52     8.69 o
   1   7   8     1.74     1.07     1.02 <
   1   7   9    41.68    43.43     2.23 o
   1   9  -8    24.04    22.59     1.33 o
   1   9  -7    27.47    27.98     1.37 o
   1   9  -6   195.74   192.41     3.54 o
   1   9  -5   121.36   125.92     2.52 o
   1   9  -4   229.12   232.33     3.85 o
   1   9  -3    15.01    16.43     0.94 o
   1   9  -2  1115.28  1128.81    15.77 o
   1   9  -1   283.81   288.38     4.20 o
   1   9   0     5.00     4.67     0.64 o
   1   9   1     1.69     0.43     0.61 <
   1   9   2   377.98   369.21     5.51 o
   1   9   3   426.95   399.75     6.02 o
   1   9   4    64.14    63.42     1.64 o
   1   9   5     2.63     2.09     0.82 <
   1   9   6   197.35   197.35     3.46 o
   1   9   7   265.44   268.02     5.26 o
   1   9   8     6.08     8.21     1.43 o
   1  11  -7    15.11    16.31     1.54 o
   1  11  -6   171.41   175.32     3.48 o
   1  11  -5   350.96   345.59     5.53 o
   1  11  -4     3.87     5.02     0.96 o
   1  11  -3    53.95    49.63     1.62 o
   1  11  -2   119.44   124.18     2.58 o
   1  11  -1   418.43   416.08     5.94 o
   1  11   0   183.19   186.26     3.15 o
   1  11   1   184.98   186.24     3.11 o
   1  11   2   305.59   311.18     5.00 o
   1  11   3    15.27    12.62     1.00 o
   1  11   4   111.97   105.86     2.46 o
   1  11   5    48.29    49.53     2.09 o
   1  11   6   203.29   208.16     4.42 o
   1  11   7   190.26   207.81     4.49 o
   1  13  -5    64.04    59.79     5.33 o
   1  13  -4    18.81    19.09     1.88 o
   1  13  -3     8.74     6.72     1.39 o
   1  13  -2   188.31   194.56     4.40 o
   1  13  -1   132.36   131.28     3.17 o
   1  13   0    51.04    47.46     1.86 o
   1  13   1     1.60     1.91     1.15 <
   1  13   2   231.79   245.24     5.14 o
   1  13   3   139.01   134.07     3.24 o
   1  13   4     9.86     8.34     1.52 o
   2   0 -10     9.08     9.98     1.60 o
   2   0  -9     0.18     1.88     1.13 <
   2   0  -8    13.05    13.36     1.33 o
   2   0  -7   132.04   132.74     3.26 o
   2   0  -6  3560.29  3718.26    69.54 o
   2   0  -5    77.28    75.05     1.97 o
   2   0  -4 11651.60 12599.50   235.30 o
   2   0  -3   574.54   564.87    10.69 o
   2   0  -2  6884.67  7457.13   135.34 o
   2   0  -1  1614.87  1858.70    25.89 o
   2   0   0  1564.18  1564.71    42.94 o
   2   0   1  1105.45  1359.81    19.87 o
   2   0   2  3542.69  3649.52    68.03 o
   2   0   3  3007.26  3093.51    58.07 o
   2   0   4   821.84   835.49    16.33 o
   2   0   5  3333.74  3333.04    63.87 o
   2   0   6    54.63    48.14     1.84 o
   2   0   7    82.48    76.57     2.50 o
   2   0   8     9.23     8.52     1.33 o
   2   0   9    59.99    59.12     2.54 o
   2   0  10   201.09   193.54     6.33 o
   2   2 -10   101.03   101.71     2.58 o
   2   2  -9     0.25     0.47     0.84 <
   2   2  -8   271.62   266.85     4.28 o
   2   2  -7   192.33   185.08     3.07 o
   2   2  -6   169.71   173.17     2.79 o
   2   2  -5    78.85    89.02     1.62 o
   2   2  -4   178.19   193.15     2.89 o
   2   2  -3  1089.09  1080.40    14.52 o
   2   2  -2  3718.59  3819.91    53.81 o
   2   2  -1   890.25   954.55    12.68 o
   2   2   0  3993.81  4129.40    42.73 o
   2   2   1  3673.60  4074.03    49.67 o
   2   2   2   823.12   833.26    11.45 o
   2   2   3    40.17    42.85     0.96 o
   2   2   4   397.16   415.83     5.98 o
   2   2   5   427.94   451.02     6.53 o
   2   2   6   197.61   185.12     3.11 o
   2   2   7   163.16   158.82     2.87 o
   2   2   8    19.54    19.42     1.11 o
   2   2   9   243.78   249.38     4.30 o
   2   2  10    68.68    74.42     3.13 o
   2   4 -10    39.36    37.36     1.62 o
   2   4  -9   184.56   181.27     3.50 o
   2   4  -8   128.90   127.64     2.64 o
   2   4  -7   831.75   853.46    12.09 o
   2   4  -6   278.52   274.39     4.36 o
   2   4  -5     1.10     1.60     0.49 o
   2   4  -4   592.89   546.56     8.13 o
   2   4  -3  1626.05  1680.22    24.11 o
   2   4  -2   464.92   494.63     7.93 o
   2   4  -1   714.07   839.75    10.75 o
   2   4   0   392.42   401.68     5.16 o
   2   4   1   248.14   385.27     4.98 o
   2   4   2  1475.98  1432.89    20.57 o
   2   4   3  2251.76  2421.43    35.66 o
   2   4   4   485.28   463.11     6.94 o
   2   4   5  1611.75  1615.53    22.59 o
   2   4   6   406.34   412.74     6.25 o
   2   4   7     0.51     0.90     0.70 <
   2   4   8   362.58   368.78     5.86 o
   2   4   9    36.52    37.49     1.90 o
   2   4  10    49.09    45.37     2.72 o
   2   6 -10    66.51    70.32     2.46 o
   2   6  -9    12.72    13.77     1.27 o
   2   6  -8   127.71   128.89     2.77 o
   2   6  -7    56.52    54.06     1.72 o
   2   6  -6   313.83   309.52     4.90 o
   2   6  -5    67.55    69.11     1.90 o
   2   6  -4   518.77   505.88     7.68 o
   2   6  -3   390.31   386.21     5.51 o
   2   6  -2   510.40   509.73     7.09 o
   2   6  -1   543.33   535.68     7.07 o
   2   6   0   642.74   603.41     7.76 o
   2   6   1  1709.72  1731.09    22.04 o
   2   6   2   395.23   406.18     5.74 o
   2   6   3    27.59    23.15     0.90 o
   2   6   4   214.32   215.31     3.63 o
   2   6   5   391.54   389.00     6.06 o
   2   6   6    90.48    87.47     1.93 o
   2   6   7    76.10    73.29     1.91 o
   2   6   8     0.03    -0.31     1.06 <
   2   6   9   178.85   183.52     4.49 o
   2   8  -9     0.35    -0.70     1.15 <
   2   8  -8     3.19     3.11     1.06 <
   2   8  -7    68.35    76.86     2.23 o
   2   8  -6  1352.28  1368.60    20.07 o
   2   8  -5    34.75    33.88     1.27 o
   2   8  -4  2508.28  2486.75    32.90 o
   2   8  -3   277.86   275.82     4.28 o
   2   8  -2   216.69   204.58     3.30 o
   2   8  -1   171.92   157.28     2.48 o
   2   8   0    10.01     9.42     0.66 o
   2   8   1   447.84   450.45     6.04 o
   2   8   2   682.35   665.37     9.30 o
   2   8   3   451.20   421.32     6.15 o
   2   8   4   248.21   233.68     3.75 o
   2   8   5  1163.82  1133.11    15.38 o
   2   8   6    38.14    40.62     1.52 o
   2   8   7    26.57    26.14     1.66 o
   2   8   8     2.42     2.33     1.31 <
   2  10  -8   120.07   123.19     4.22 o
   2  10  -7   118.60   124.85     3.09 o
   2  10  -6    16.46    16.78     1.15 o
   2  10  -5     8.51     8.67     1.02 o
   2  10  -4    11.03     8.36     0.94 o
   2  10  -3   309.12   308.76     4.83 o
   2  10  -2   633.88   627.51     8.93 o
   2  10  -1    19.90    17.76     0.94 o
   2  10   0   418.72   419.80     5.90 o
   2  10   1   308.16   294.42     4.24 o
   2  10   2   182.44   183.56     3.18 o
   2  10   3    47.38    46.99     1.45 o
   2  10   4   130.20   123.68     2.72 o
   2  10   5   154.11   153.67     3.46 o
   2  10   6    68.14    67.84     2.33 o
   2  10   7    64.40    66.92     2.40 o
   2  12  -6    55.46    57.11     2.19 o
   2  12  -5     0.16    -0.39     1.19 <
   2  12  -4    71.69    73.05     2.48 o
   2  12  -3   269.83   265.97     5.41 o
   2  12  -2   152.48   155.35     3.32 o
   2  12  -1    24.05    23.56     1.33 o
   2  12   0    77.47    86.87     2.23 o
   2  12   1     6.33     4.01     1.09 o
   2  12   2   223.63   207.67     4.47 o
   2  12   3   252.31   277.40     5.67 o
   2  12   4    81.54    80.95     2.77 o
   2  12   5   310.51   333.28     6.25 o
   2  14  -3    53.01    49.57     4.67 o
   2  14  -2    16.79    16.24     1.56 o
   2  14  -1   107.42   110.64     3.30 o
   2  14   0    52.52    53.32     2.05 o
   2  14   1   302.79   303.25     6.15 o
   2  14   2    54.34    58.30     2.40 o
   3   1 -10     3.52     2.99     1.04 <
   3   1  -9    19.68    23.82     1.27 o
   3   1  -8  1003.07  1014.36    14.15 o
   3   1  -7   243.38   241.73     3.71 o
   3   1  -6  1103.30  1161.60    16.18 o
   3   1  -5   214.69   203.74     3.26 o
   3   1  -4     4.02     1.60     0.35 o
   3   1  -3  1918.46  2039.13    26.79 o
   3   1  -2    38.10    48.69     0.84 o
   3   1  -1  2043.17  2218.06    26.47 o
   3   1   0  2714.91  2844.53    32.47 o
   3   1   1  3091.13  3318.53    36.99 o
   3   1   2   152.21   147.10     1.91 o
   3   1   3  2035.48  2181.76    29.58 o
   3   1   4   265.92   232.76     3.52 o
   3   1   5   156.70   146.83     2.48 o
   3   1   6   136.59   144.66     2.60 o
   3   1   7   168.55   168.55     3.01 o
   3   1   8   438.99   432.26     6.60 o
   3   1   9    78.55    85.48     3.01 o
   3   1  10     1.07     1.31     1.60 <
   3   3 -10    37.16    33.33     1.60 o
   3   3  -9   225.75   229.34     4.02 o
   3   3  -8   107.07   108.73     2.33 o
   3   3  -7    85.53    86.10     1.90 o
   3   3  -6     0.04     0.78     0.53 <
   3   3  -5   582.86   591.11     8.34 o
   3   3  -4  1256.85  1329.37    18.17 o
   3   3  -3    25.53    24.64     0.68 o
   3   3  -2   102.14   136.51     2.11 o
   3   3  -1    29.13    39.90     0.72 o
   3   3   0  2782.75  2890.11    31.34 o
   3   3   1  3955.19  4168.24    50.68 o
   3   3   2   228.66   255.15     3.87 o
   3   3   3  1282.49  1384.02    20.83 o
   3   3   4   757.32   725.78    10.22 o
   3   3   5   289.09   289.59     4.42 o
   3   3   6   106.76   108.38     2.11 o
   3   3   7    81.24    81.00     1.90 o
   3   3   8     0.23    -0.37     0.88 <
   3   3   9   378.11   376.62     7.33 o
   3   3  10   126.96   124.11     4.55 o
   3   5 -10    36.69    34.90     1.82 o
   3   5  -9   127.47   127.68     2.85 o
   3   5  -8   117.27   126.57     2.72 o
   3   5  -7    91.78    90.31     2.17 o
   3   5  -6     7.04     6.39     0.78 o
   3   5  -5   345.45   339.71     5.18 o
   3   5  -4   908.77   901.00    13.11 o
   3   5  -3   223.91   191.75     3.36 o
   3   5  -2   202.59   192.33     2.91 o
   3   5   0   857.32   870.15    10.98 o
   3   5   1  1504.85  1608.08    20.07 o
   3   5   2    26.67    31.63     0.90 o
   3   5   3   678.98   685.38    10.02 o
   3   5   4   584.64   550.08     8.21 o
   3   5   5   361.04   347.58     5.51 o
   3   5   6    37.56    42.24     1.45 o
   3   5   7   153.91   153.37     3.15 o
   3   5   8    10.69    10.39     1.45 o
   3   5   9   177.88   183.07     4.88 o
   3   7  -9     1.95     4.30     1.41 o
   3   7  -8   855.95   873.92    14.01 o
   3   7  -7   177.14   183.44     3.91 o
   3   7  -6   928.58   922.63    15.02 o
   3   7  -5   123.86   123.81     2.54 o
   3   7  -4     8.33     7.89     0.72 o
   3   7  -3   686.74   688.74     9.71 o
   3   7  -2    76.29    76.32     1.54 o
   3   7  -1   578.55   600.82     7.95 o
   3   7   0   986.96  1007.07    12.80 o
   3   7   1   807.58   732.25     9.59 o
   3   7   2    66.71    56.76     1.37 o
   3   7   3  1000.62   962.33    13.21 o
   3   7   4    98.74   113.79     2.27 o
   3   7   5    27.64    27.96     1.17 o
   3   7   6   141.45   135.01     3.03 o
   3   7   7    53.92    50.06     2.05 o
   3   7   8   355.89   347.43     6.88 o
   3   7   9    53.37    54.96     2.97 o
   3   9  -8   231.62   242.51     4.92 o
   3   9  -7    64.70    62.64     2.25 o
   3   9  -6   156.78   150.48     2.95 o
   3   9  -5    80.49    80.22     1.99 o
   3   9  -4   120.97   123.03     2.42 o
   3   9  -3   391.33   388.79     5.92 o
   3   9  -2     7.53     6.25     0.72 o
   3   9  -1   354.58   341.99     4.86 o
   3   9   0   416.58   412.41     5.74 o
   3   9   1   411.84   399.69     5.49 o
   3   9   2    15.99    15.38     0.88 o
   3   9   3   381.22   351.02     5.26 o
   3   9   4   151.14   157.55     3.07 o
   3   9   5   138.04   143.55     3.20 o
   3   9   6    15.96    13.19     1.25 o
   3   9   7   106.96   115.49     2.97 o
   3   9   8   113.30   113.99     3.15 o
   3  11  -7    24.50    24.42     1.84 o
   3  11  -6     3.29     2.79     1.15 <
   3  11  -5   205.01   200.79     4.45 o
   3  11  -4   369.34   365.60     6.92 o
   3  11  -3     0.57     0.16     0.98 <
   3  11  -2    23.21    22.86     1.31 o
   3  11  -1     0.10    -1.64     0.78 <
   3  11   0   411.95   400.92     6.70 o
   3  11   1   559.57   606.56     9.73 o
   3  11   2    40.29    39.04     1.80 o
   3  11   3   273.09   300.36     5.76 o
   3  11   4   185.45   178.60     3.89 o
   3  11   5    77.10    76.04     2.50 o
   3  11   6    46.28    43.26     2.01 o
   3  13  -4   129.27   138.74     3.81 o
   3  13  -3    97.00    97.91     3.07 o
   3  13  -2    22.78    22.64     1.64 o
   3  13  -1   101.79    97.85     2.89 o
   3  13   0   112.82   108.03     2.79 o
   3  13   1   135.81   150.27     3.75 o
   3  13   2     0.38    -1.64     1.13 <
   3  13   3    96.76   101.52     2.81 o
   3  13   4   106.70   107.64     2.99 o
   4   0 -10   949.27   964.79    19.50 o
   4   0  -9   212.24   201.44     5.16 o
   4   0  -8   944.72   935.07    19.01 o
   4   0  -7     7.76     7.05     0.94 o
   4   0  -6   299.87   322.34     6.62 o
   4   0  -5  1293.75  1345.61    25.46 o
   4   0  -4  1677.22  1697.04    31.65 o
   4   0  -3    24.25    31.73     1.07 o
   4   0  -2  3399.91  3488.43    57.38 o
   4   0  -1 10557.50 11192.70   231.76 o
   4   0   0     1.35     0.74     0.37 <
   4   0   1  6770.96  7658.39   113.85 o
   4   0   2   115.88    93.86     1.66 o
   4   0   3     2.21     5.37     0.63 o
   4   0   4   927.05  1011.39    19.77 o
   4   0   5    14.40    12.17     1.02 o
   4   0   6   603.63   604.35    12.29 o
   4   0   7   360.06   358.97     7.82 o
   4   0   8    67.01    67.70     3.11 o
   4   0   9     0.27    -1.84     2.09 <
   4   0  10    98.48   110.53     6.00 o
   4   2 -10    71.12    73.17     2.46 o
   4   2  -9   172.11   178.32     3.34 o
   4   2  -8    23.07    22.78     1.09 o
   4   2  -7    40.45    42.63     1.31 o
   4   2  -6   739.58   724.61     9.96 o
   4   2  -5   882.74   886.97    12.02 o
   4   2  -4    26.43    27.14     0.74 o
   4   2  -3   395.81   398.40     5.76 o
   4   2  -2   705.15   704.51     9.48 o
   4   2  -1  1115.98  1082.74    14.11 o
   4   2   0    97.21    96.62     1.31 o
   4   2   1     0.32     1.09     0.27 o
   4   2   2   578.82   551.76     6.66 o
   4   2   3  2109.20  2060.29    30.77 o
   4   2   4   294.42   298.66     4.44 o
   4   2   5   211.00   209.92     3.36 o
   4   2   6   313.17   297.00     4.61 o
   4   2   7   369.50   366.85     5.67 o
   4   2   8    68.40    66.66     2.33 o
   4   2   9    67.63    64.38     3.13 o
   4   2  10    31.22    30.11     2.56 o
   4   4 -10    56.26    69.56     2.42 o
   4   4  -9    75.52    72.82     2.07 o
   4   4  -8    19.15    16.63     1.06 o
   4   4  -7   167.69   166.37     3.18 o
   4   4  -6   369.74   368.74     5.59 o
   4   4  -5    19.36    12.88     0.72 o
   4   4  -4   123.78   103.85     1.76 o
   4   4  -3   668.38   761.05    10.96 o
   4   4  -2  1534.64  1523.23    22.02 o
   4   4  -1  6823.15  7380.87    96.42 o
   4   4   0    23.75    16.37     0.49 o
   4   4   1  1725.23  1938.49    23.72 o
   4   4   2  1100.05  1079.71    15.45 o
   4   4   3   307.10   292.35     4.40 o
   4   4   4    78.10    81.73     1.70 o
   4   4   5    12.23    10.63     0.78 o
   4   4   6   107.46   106.27     2.34 o
   4   4   7  1075.41  1053.24    21.43 o
   4   4   8   749.33   737.70    14.61 o
   4   4   9   350.55   335.10     8.91 o
   4   6  -9   154.80   165.45     3.71 o
   4   6  -8     5.13     2.33     1.02 <
   4   6  -7    12.11    12.47     1.04 o
   4   6  -6   237.24   240.44     4.14 o
   4   6  -5   860.58   882.32    13.01 o
   4   6  -4     3.35     4.67     0.72 o
   4   6  -3   391.61   395.43     5.65 o
   4   6  -2   414.46   424.13     6.10 o
   4   6  -1   551.71   488.55     6.37 o
   4   6   0    52.86    45.78     1.02 o
   4   6   1    52.11    39.94     0.92 o
   4   6   2   197.37   205.11     3.11 o
   4   6   3   896.18   881.09    11.90 o
   4   6   4   389.63   373.47     5.84 o
   4   6   5   128.79   126.31     2.48 o
   4   6   6   407.92   395.82     7.37 o
   4   6   7   174.41   173.09     3.91 o
   4   6   8    13.36    15.49     1.70 o
   4   6   9     9.52     9.96     1.91 o
   4   8  -9    97.40    98.47     2.93 o
   4   8  -8   407.20   404.60     7.46 o
   4   8  -7     4.38     4.90     1.11 o
   4   8  -6    67.36    61.47     1.86 o
   4   8  -5   540.84   534.25     7.21 o
   4   8  -4   403.35   394.90     5.82 o
   4   8  -3    44.58    43.04     1.29 o
   4   8  -2   726.77   691.69     9.81 o
   4   8  -1  1557.08  1482.02    19.05 o
   4   8   0    11.28    18.70     0.78 o
   4   8   1   905.60   794.07    10.26 o
   4   8   2   112.82   141.34     2.46 o
   4   8   3    34.32    45.00     1.41 o
   4   8   4   311.16   276.56     5.10 o
   4   8   5     0.19     0.45     0.84 <
   4   8   6   276.25   259.90     5.53 o
   4   8   7   164.24   164.30     4.53 o
   4   8   8    33.80    39.70     2.77 o
   4  10  -7    26.84    26.28     1.68 o
   4  10  -6   351.38   348.40     6.70 o
   4  10  -5   167.55   168.09     3.83 o
   4  10  -4     5.68     5.12     1.07 o
   4  10  -3    24.35    19.54     1.35 o
   4  10  -2   195.51   195.81     4.01 o
   4  10  -1   400.18   417.74     6.86 o
   4  10   0    19.77    17.68     1.15 o
   4  10   1    12.72    11.94     1.02 o
   4  10   2   155.78   153.80     3.30 o
   4  10   3   550.75   547.42     9.38 o
   4  10   4    41.04    36.85     1.66 o
   4  10   5    52.98    52.07     2.07 o
   4  10   6    37.64    37.22     1.90 o
   4  10   7   206.95   217.62     4.98 o
   4  12  -6    98.84   106.33     4.67 o
   4  12  -5    15.91    17.82     1.68 o
   4  12  -4    17.58    18.07     1.70 o
   4  12  -3    35.88    37.26     1.88 o
   4  12  -2   252.88   236.00     4.96 o
   4  12  -1   721.14   770.17    13.25 o
   4  12   0     7.16     9.01     1.17 o
   4  12   1   168.59   183.37     4.08 o
   4  12   2   208.10   206.28     4.45 o
   4  12   3   106.10   102.87     2.91 o
   4  12   4    13.96    15.67     1.45 o
   4  12   5     0.07     2.72     1.23 <
   4  14  -2    57.66    61.39     2.44 o
   4  14  -1   100.39   104.67     3.17 o
   4  14   0    14.59    12.72     1.82 o
   4  14   1    26.78    29.33     1.80 o
   5   1 -10    69.89    57.44     2.52 o
   5   1  -9    14.73    12.60     1.07 o
   5   1  -8    10.81     9.55     0.92 o
   5   1  -7   779.63   773.12    10.96 o
   5   1  -6   461.42   463.09     6.64 o
   5   1  -5     2.98     3.11     0.47 o
   5   1  -4   417.20   402.95     6.02 o
   5   1  -3  2286.10  2391.09    34.05 o
   5   1  -2   430.35   414.42     5.33 o
   5   1  -1   312.83   389.98     5.06 o
   5   1   0    27.51    21.14     0.63 o
   5   1   1   817.44   742.68    10.16 o
   5   1   2  2248.48  2400.65    30.38 o
   5   1   3    30.04    28.39     0.80 o
   5   1   4   560.07   583.19     8.28 o
   5   1   5   480.19   477.79     6.94 o
   5   1   6   227.55   220.72     3.60 o
   5   1   7    38.75    35.68     1.88 o
   5   1   8    32.12    31.83     2.36 o
   5   1   9   224.65   218.55     6.47 o
   5   1  10    68.64    61.76     3.38 o
   5   3 -10    96.95    92.59     3.07 o
   5   3  -9     8.51     9.61     1.19 o
   5   3  -8   246.65   242.80     4.14 o
   5   3  -7    99.25    97.83     2.03 o
   5   3  -6    98.03    87.28     1.82 o
   5   3  -5   317.11   318.59     4.79 o
   5   3  -4   435.04   388.28     5.88 o
   5   3  -3  2793.39  2802.31    40.19 o
   5   3  -2   228.64   219.90     3.17 o
   5   3  -1    65.14    81.75     1.29 o
   5   3   0   436.70   406.12     4.53 o
   5   3   1  1092.37  1047.12    11.80 o
   5   3   2    86.28    93.57     1.48 o
   5   3   3   158.97   147.12     2.33 o
   5   3   4    97.93    99.68     1.86 o
   5   3   5  1587.29  1541.34    23.13 o
   5   3   6  1172.81  1164.63    19.67 o
   5   3   7   230.36   227.11     5.33 o
   5   3   8   148.80   143.33     4.83 o
   5   3   9     0.39    -0.57     1.62 <
   5   5 -10    48.28    52.73     2.44 o
   5   5  -9     0.26    -0.70     1.02 <
   5   5  -8   154.07   154.20     3.34 o
   5   5  -7   201.62   198.12     3.58 o
   5   5  -6    71.12    69.05     1.74 o
   5   5  -5    80.71    89.97     1.91 o
   5   5  -4   191.18   185.93     3.20 o
   5   5  -3  1566.76  1643.58    23.41 o
   5   5  -2   340.67   325.68     4.63 o
   5   5  -1     7.47     8.38     0.47 o
   5   5   0   286.84   278.36     3.67 o
   5   5   1  1120.42  1109.55    13.74 o
   5   5   2   197.34   206.13     3.09 o
   5   5   3     7.79     9.07     0.63 o
   5   5   4     6.43     6.23     0.68 o
   5   5   5   772.32   782.54    14.15 o
   5   5   6   714.91   712.12    12.52 o
   5   5   7    49.17    45.58     2.17 o
   5   5   8    79.62    79.60     3.38 o
   5   5   9    16.65    21.57     2.42 o
   5   7  -9     6.95     7.60     1.43 o
   5   7  -8    45.32    41.05     2.15 o
   5   7  -7   475.78   485.93     9.75 o
   5   7  -6   371.67   368.06     7.56 o
   5   7  -5     3.29     3.50     0.80 o
   5   7  -4   262.53   250.28     3.89 o
   5   7  -3  1049.87  1003.20    13.68 o
   5   7  -2   170.30   185.93     2.99 o
   5   7  -1   162.63   133.90     2.11 o
   5   7   0    11.66    25.81     0.80 o
   5   7   1   189.55   198.88     2.89 o
   5   7   2  1114.89   977.26    14.24 o
   5   7   3    61.79    58.38     1.74 o
   5   7   4   420.21   388.32     6.76 o
   5   7   5   309.14   323.04     6.55 o
   5   7   6    94.73    96.60     3.11 o
   5   7   7    32.49    31.94     2.25 o
   5   7   8    24.69    24.40     2.31 o
   5   9  -8     5.10     9.07     1.43 o
   5   9  -7   297.32   295.06     5.90 o
   5   9  -6   106.01   109.24     2.95 o
   5   9  -5     1.64     1.19     0.94 <
   5   9  -4   115.49   108.77     2.75 o
   5   9  -3   541.79   532.47     9.24 o
   5   9  -2   138.14   141.90     3.13 o
   5   9  -1     6.44     3.15     0.86 o
   5   9   0    29.31    34.39     1.27 o
   5   9   1   436.39   453.38     7.05 o
   5   9   2   456.06   428.90     7.42 o
   5   9   3     0.05     0.10     0.80 <
   5   9   4   105.13    96.62     2.56 o
   5   9   5   191.85   190.07     3.99 o
   5   9   6   130.02   128.35     3.60 o
   5   9   7     5.89     5.55     1.56 o
   5  11  -6    27.09    28.80     1.86 o
   5  11  -5   135.62   133.91     3.42 o
   5  11  -4   115.23   112.34     3.07 o
   5  11  -3   699.56   733.58    12.68 o
   5  11  -2    60.65    58.42     2.05 o
   5  11  -1    12.24    14.54     1.25 o
   5  11   0   103.18    95.11     2.40 o
   5  11   1   251.79   246.26     5.00 o
   5  11   2    10.12     9.91     1.15 o
   5  11   3    45.61    46.72     1.95 o
   5  11   4    59.93    63.95     2.27 o
   5  11   5   562.46   582.26    11.02 o
   5  11   6   430.84   457.17    10.47 o
   5  13  -4    28.09    26.71     1.93 o
   5  13  -3   202.39   214.88     4.79 o
   5  13  -2    78.15    83.84     2.87 o
   5  13  -1     0.06     1.80     1.19 <
   5  13   0    40.45    38.33     1.99 o
   5  13   1   221.29   227.66     4.92 o
   5  13   2    78.49    76.96     2.68 o
   5  13   3     0.30    -0.23     1.33 <
   6   0 -10   245.00   236.84     7.42 o
   6   0  -9   311.97   295.30     8.48 o
   6   0  -8   731.61   743.93    15.49 o
   6   0  -7    92.76   100.11     2.91 o
   6   0  -6   167.08   166.41     4.10 o
   6   0  -5  1784.20  1741.72    34.74 o
   6   0  -4   270.39   255.85     5.51 o
   6   0  -3   516.34   556.45    11.78 o
   6   0  -2   182.80   221.13     4.12 o
   6   0  -1    46.78    65.94     2.01 o
   6   0   0  3549.78  3926.34    66.08 o
   6   0   1  1526.92  1638.41    36.01 o
   6   0   2   142.71   163.53     2.70 o
   6   0   3   731.81   725.12    17.23 o
   6   0   4   919.52   882.15    16.92 o
   6   0   5   350.87   321.79     6.88 o
   6   0   6    48.54    41.03     3.01 o
   6   0   7   433.14   420.87    14.63 o
   6   0   8    58.19    61.27     4.40 o
   6   0   9     0.06    -1.06     2.31 <
   6   2 -10    26.99    30.13     1.90 o
   6   2  -9   195.65   197.84     4.47 o
   6   2  -8    63.26    61.43     1.88 o
   6   2  -7    47.60    44.02     1.31 o
   6   2  -6     0.46     0.18     0.59 <
   6   2  -5   394.19   387.36     5.92 o
   6   2  -4   521.01   513.40     7.54 o
   6   2  -3   619.68   587.34     8.46 o
   6   2  -2     8.56    11.84     0.47 o
   6   2  -1  2067.13  2033.60    26.30 o
   6   2   0  1637.11  1731.88    19.66 o
   6   2   1    87.77    78.25     1.39 o
   6   2   2    15.36    16.98     0.47 o
   6   2   3   567.73   535.25     8.25 o
   6   2   4   579.04   592.90     8.42 o
   6   2   5    43.69    46.79     1.86 o
   6   2   6    25.07    24.09     1.54 o
   6   2   7    42.54    42.77     2.52 o
   6   2   8   376.94   380.76     9.77 o
   6   2   9    83.80    86.96     3.89 o
   6   4 -10    21.93    18.95     1.72 o
   6   4  -9     0.91     1.80     1.19 <
   6   4  -8   150.95   150.76     3.24 o
   6   4  -7   699.85   681.80    11.31 o
   6   4  -6    79.72    76.57     1.82 o
   6   4  -5  1990.81  2031.61    28.78 o
   6   4  -4   309.22   308.57     4.86 o
   6   4  -3    56.90    66.25     1.33 o
   6   4  -2   116.26   112.52     1.99 o
   6   4  -1   158.65   142.96     1.99 o
   6   4   0     7.78     8.38     0.39 o
   6   4   1  1087.09  1076.94    13.21 o
   6   4   2  1381.62  1358.21    20.75 o
   6   4   3  2108.73  2069.16    31.46 o
   6   4   4  3085.46  3018.52    54.08 o
   6   4   5   158.88   156.46     3.38 o
   6   4   6   214.06   207.46     4.85 o
   6   4   7    11.48     9.67     1.56 o
   6   4   8    89.47    88.72     3.60 o
   6   4   9    97.43    93.00     4.14 o
   6   6  -9   210.21   209.47     5.06 o
   6   6  -8    78.66    75.61     2.48 o
   6   6  -7     5.80     4.34     1.04 o
   6   6  -6     0.43     1.02     0.86 <
   6   6  -5   243.85   235.41     4.49 o
   6   6  -4   344.78   326.83     5.80 o
   6   6  -3   236.62   245.18     4.04 o
   6   6  -2    28.97    32.10     0.92 o
   6   6  -1   825.56   822.59    11.96 o
   6   6   0  1430.59  1381.62    18.33 o
   6   6   1    70.64    77.98     1.64 o
   6   6   2   114.69   101.17     2.23 o
   6   6   3   249.23   259.84     4.51 o
   6   6   4   239.87   243.52     5.02 o
   6   6   5   120.33   118.36     3.09 o
   6   6   6    23.38    19.01     1.76 o
   6   6   7    98.77    95.80     3.60 o
   6   6   8   223.57   218.07     6.49 o
   6   8  -8   340.43   333.18     7.11 o
   6   8  -7    40.10    45.04     1.97 o
   6   8  -6    65.16    69.46     2.36 o
   6   8  -5   683.77   675.96    11.53 o
   6   8  -4   152.21   155.35     3.34 o
   6   8  -3    63.08    48.22     1.64 o
   6   8  -2    27.44    18.58     1.13 o
   6   8  -1     9.64    16.12     1.04 o
   6   8   0   959.07   854.42    12.58 o
   6   8   1   388.77   350.12     6.08 o
   6   8   2    37.17    24.75     1.23 o
   6   8   3   251.79   246.45     4.61 o
   6   8   4   378.59   376.50     6.66 o
   6   8   5   193.93   198.25     4.53 o
   6   8   6    15.94    15.75     1.68 o
   6   8   7   224.49   237.39     5.88 o
   6  10  -7    48.61    51.48     2.54 o
   6  10  -6     0.47     1.66     1.15 <
   6  10  -5   193.32   191.18     4.20 o
   6  10  -4   151.70   149.00     3.60 o
   6  10  -3   131.11   130.09     3.11 o
   6  10  -2     0.01    -0.10     0.90 <
   6  10  -1   495.57   476.20     8.42 o
   6  10   0   267.86   254.50     4.47 o
   6  10   1    39.44    40.17     1.64 o
   6  10   2    14.10    17.78     1.25 o
   6  10   3   304.04   313.55     5.86 o
   6  10   4   329.21   324.14     6.72 o
   6  10   5     2.69     2.95     1.47 <
   6  10   6     3.16     2.81     1.58 <
   6  12  -5   374.05   382.42     8.44 o
   6  12  -4    74.00    78.66     2.68 o
   6  12  -3     0.06     0.10     1.17 <
   6  12  -2    15.64    14.85     1.41 o
   6  12  -1    73.96    73.31     2.48 o
   6  12   0    12.65    11.61     1.35 o
   6  12   1   163.95   166.82     4.01 o
   6  12   2   223.22   240.44     5.72 o
   6  12   3   385.71   392.62     9.14 o
   6  12   4   646.37   697.69    15.12 o
   7   1 -10   167.33   170.53     4.22 o
   7   1  -9    55.52    56.19     2.27 o
   7   1  -8     2.56     3.34     1.00 o
   7   1  -7   240.53   243.80     4.98 o
   7   1  -6   207.34   205.81     3.46 o
   7   1  -5    77.41    70.40     1.56 o
   7   1  -4   362.65   397.50     5.90 o
   7   1  -3    45.42    42.44     0.86 o
   7   1  -2  2055.95  2178.24    27.72 o
   7   1  -1   865.78   909.81    11.72 o
   7   1   0     2.13     0.20     0.45 <
   7   1   1   112.98   113.14     1.80 o
   7   1   2   646.24   689.67     8.30 o
   7   1   3   792.64   739.79    11.23 o
   7   1   4   127.75   123.01     3.13 o
   7   1   5   168.74   155.58     4.47 o
   7   1   6   269.83   261.64     6.86 o
   7   1   7    81.70    80.56     3.26 o
   7   1   8   112.59   109.55     4.16 o
   7   1   9     0.01     0.10     1.70 <
   7   3 -10    28.45    38.08     2.15 o
   7   3  -9   337.62   341.41     6.98 o
   7   3  -8     8.89     8.03     1.11 o
   7   3  -7   425.05   411.69     6.99 o
   7   3  -6   214.70   212.81     3.99 o
   7   3  -5   149.62   151.21     2.95 o
   7   3  -4    39.10    39.29     1.15 o
   7   3  -3   165.17   170.16     2.75 o
   7   3  -2   146.74   148.02     2.36 o
   7   3  -1  1195.25  1216.79    18.09 o
   7   3   0  1537.18  1481.85    20.71 o
   7   3   1  1333.62  1270.93    17.84 o
   7   3   2  2497.99  2492.46    37.71 o
   7   3   3    25.48    19.75     0.94 o
   7   3   4     3.07     2.79     0.80 o
   7   3   5   114.35   105.45     3.42 o
   7   3   6   287.78   280.82     7.33 o
   7   3   7   365.50   376.85     9.71 o
   7   3   8    67.44    72.47     3.60 o
   7   3   9     3.99     3.71     1.62 <
   7   5  -9   173.16   177.33     4.44 o
   7   5  -8    11.68    13.60     1.50 o
   7   5  -7   247.98   232.84     4.59 o
   7   5  -6   202.43   196.04     3.89 o
   7   5  -5   165.07   159.90     3.26 o
   7   5  -4    55.43    56.31     1.64 o
   7   5  -3   197.59   199.27     4.18 o
   7   5  -2   281.85   266.05     4.71 o
   7   5  -1   532.65   532.45     8.62 o
   7   5   0   710.22   707.36    10.18 o
   7   5   1   431.08   438.04     7.21 o
   7   5   2  1472.80  1441.60    22.10 o
   7   5   3    38.76    37.16     1.35 o
   7   5   4    28.42    28.74     1.64 o
   7   5   5     7.03     5.76     1.29 o
   7   5   6   298.79   293.48     7.52 o
   7   5   7   197.62   196.44     5.63 o
   7   5   8    41.41    43.28     2.68 o
   7   7  -9    32.57    29.48     2.34 o
   7   7  -8     0.51     0.80     1.37 <
   7   7  -7   172.27   170.57     4.92 o
   7   7  -6   119.51   120.86     3.28 o
   7   7  -5    13.72    14.61     1.09 o
   7   7  -4   215.06   209.12     4.08 o
   7   7  -3     1.42     2.50     0.80 o
   7   7  -2  1122.38  1016.02    16.63 o
   7   7  -1   572.99   564.79     9.24 o
   7   7   0     2.71    -0.16     0.57 <
   7   7   1    79.82    81.26     1.99 o
   7   7   2   267.03   280.88     4.88 o
   7   7   3   493.85   479.11     8.11 o
   7   7   4    54.93    52.83     2.27 o
   7   7   5   137.09   136.59     3.95 o
   7   7   6    87.69    82.94     3.40 o
   7   7   7    38.99    43.41     2.70 o
   7   7   8   124.87   132.04     5.02 o
   7   9  -7    77.07    73.91     2.89 o
   7   9  -6    85.75    84.78     3.09 o
   7   9  -5    81.70    83.78     2.48 o
   7   9  -4   115.73   111.89     2.81 o
   7   9  -3    82.56    85.60     2.36 o
   7   9  -2   537.46   489.49     8.54 o
   7   9  -1   190.47   180.01     3.71 o
   7   9   0    24.91    29.01     1.21 o
   7   9   1    45.69    46.31     1.64 o
   7   9   2   286.89   283.32     5.90 o
   7   9   3   225.79   216.52     4.83 o
   7   9   4    71.47    73.99     2.97 o
   7   9   5    36.40    38.04     2.23 o
   7   9   6   184.53   194.85     5.35 o
   7  11  -6    58.15    54.08     2.58 o
   7  11  -5    31.59    31.93     2.01 o
   7  11  -4     5.81     8.93     1.58 o
   7  11  -3    39.90    36.79     2.07 o
   7  11  -2    14.83    16.96     1.54 o
   7  11  -1   315.26   320.40     7.05 o
   7  11   0   504.11   513.91    10.34 o
   7  11   1   399.83   428.06     9.63 o
   7  11   2   794.01   790.84    16.69 o
   7  11   3    29.33    31.67     2.17 o
   7  11   4     0.38     0.88     1.45 <
   7  11   5    71.68    76.12     3.34 o
   7  13  -2   106.06   100.60     3.48 o
   7  13  -1    70.03    61.00     2.72 o
   7  13   0    53.58    63.77     3.30 o
   7  13   1    32.12    32.55     2.48 o
   8   0 -10     2.02     2.97     1.78 <
   8   0  -9   111.70   113.40     4.42 o
   8   0  -8    21.93    24.42     2.05 o
   8   0  -7     1.54     1.29     1.41 <
   8   0  -6   558.44   576.14    14.61 o
   8   0  -5   270.23   256.65     6.74 o
   8   0  -4   928.03  1000.92    23.88 o
   8   0  -3  1387.01  1332.52    31.46 o
   8   0  -2   221.19   208.10     4.61 o
   8   0  -1     1.34     1.97     0.47 o
   8   0   0   690.03   731.29    13.93 o
   8   0   1  1105.89  1011.82    19.19 o
   8   0   2   101.01    93.92     2.74 o
   8   0   3    59.49    29.64     2.17 o
   8   0   4     3.28     4.30     1.54 <
   8   0   5    60.87    80.16     4.14 o
   8   0   6   764.83   726.80    23.84 o
   8   0   7   115.02   112.77     5.69 o
   8   0   8   247.70   233.50     9.57 o
   8   0   9   182.35   183.99     8.48 o
   8   2 -10    55.62    61.90     2.52 o
   8   2  -9     6.21     6.80     1.29 o
   8   2  -8    71.34    78.45     2.58 o
   8   2  -7   325.72   328.83     6.39 o
   8   2  -6   313.41   321.15     6.12 o
   8   2  -5    91.77    86.48     2.19 o
   8   2  -4   444.80   445.41     7.21 o
   8   2  -3   339.39   333.91     5.43 o
   8   2  -2   405.97   391.62     6.00 o
   8   2  -1     2.39     1.17     0.33 o
   8   2   0   311.69   321.62     5.55 o
   8   2   1   343.60   378.59     5.57 o
   8   2   2   934.49   899.71    21.55 o
   8   2   3   102.67    94.25     2.68 o
   8   2   4   574.62   573.48    13.29 o
   8   2   5   482.06   466.22    11.14 o
   8   2   6   152.95   144.85     4.57 o
   8   2   7     2.58     1.90     1.47 <
   8   2   8   115.01   116.00     4.34 o
   8   2   9    47.95    47.09     5.26 o
   8   4  -9   212.30   203.61     4.77 o
   8   4  -8    44.27    45.70     2.09 o
   8   4  -7    11.14    12.93     1.31 o
   8   4  -6    71.67    66.96     2.13 o
   8   4  -5    46.33    39.60     1.56 o
   8   4  -4    17.24    22.27     1.07 o
   8   4  -3  1337.65  1318.90    20.48 o
   8   4  -2  3142.02  3092.02    46.72 o
   8   4  -1   670.23   669.80    10.47 o
   8   4   0  3079.40  2975.48    45.99 o
   8   4   1    51.21    48.40     1.47 o
   8   4   2     0.16     0.04     0.61 <
   8   4   3   527.77   494.84    11.25 o
   8   4   4    53.61    52.03     2.52 o
   8   4   5   448.60   444.96    10.55 o
   8   4   6   377.04   389.53     9.53 o
   8   4   7    58.81    65.00     3.15 o
   8   4   8   259.32   276.27     7.52 o
   8   6  -9     2.14     1.23     1.37 <
   8   6  -8    50.87    55.66     2.56 o
   8   6  -7   187.62   184.65     4.40 o
   8   6  -6   282.04   274.10     5.78 o
   8   6  -5    32.58    31.05     1.86 o
   8   6  -4   519.69   504.81     8.58 o
   8   6  -3   220.40   220.99     4.16 o
   8   6  -2    80.40    80.15     1.95 o
   8   6  -1     9.20     6.55     0.70 o
   8   6   0    81.79    80.01     1.84 o
   8   6   1   466.03   454.05     8.17 o
   8   6   2   639.73   606.72    11.98 o
   8   6   3     7.13     5.53     1.06 o
   8   6   4   304.24   281.10     6.53 o
   8   6   5   241.25   245.63     7.17 o
   8   6   6   162.73   171.17     5.20 o
   8   6   7     3.08     2.93     1.60 <
   8   6   8    97.10   102.44     4.20 o
   8   8  -8    11.08    10.00     1.56 o
   8   8  -7     0.09     0.90     1.29 <
   8   8  -6   263.99   254.91     5.67 o
   8   8  -5    94.27    88.96     2.79 o
   8   8  -4   396.07   362.94     7.44 o
   8   8  -3   549.33   547.52    10.71 o
   8   8  -2   114.29   132.96     3.32 o
   8   8  -1     0.06     0.04     0.88 <
   8   8   0   257.28   242.98     4.98 o
   8   8   1   562.40   575.91    12.29 o
   8   8   2    82.13    85.28     2.68 o
   8   8   3    42.48    49.22     2.21 o
   8   8   4     7.99     7.58     1.31 o
   8   8   5    26.33    20.75     1.80 o
   8   8   6   342.11   352.04     7.93 o
   8   8   7    59.57    63.67     2.91 o
   8  10  -6    83.68    91.40     3.28 o
   8  10  -5    36.78    31.85     1.97 o
   8  10  -4    66.25    65.10     2.48 o
   8  10  -3   125.09   121.39     3.40 o
   8  10  -2   297.89   304.85     6.66 o
   8  10  -1    20.60    26.94     1.68 o
   8  10   0   221.13   221.82     5.08 o
   8  10   1    19.86    17.27     1.72 o
   8  10   2   230.88   229.20     5.80 o
   8  10   3   126.63   128.03     4.02 o
   8  10   4   213.77   208.88     5.61 o
   8  10   5   250.27   251.57     6.51 o
   8  12  -4     0.79     0.84     1.50 <
   8  12  -3   261.07   272.22     6.35 o
   8  12  -2   601.68   627.21    12.52 o
   8  12  -1   103.93   109.22     3.58 o
   8  12   0   553.26   588.35    13.83 o
   8  12   1     0.33    -3.13     1.56 <
   8  12   2     3.31     2.42     1.58 <
   8  12   3    77.77    90.03     3.54 o
   9   1  -9    17.75    16.92     1.52 o
   9   1  -8   382.27   372.12     7.27 o
   9   1  -7    88.64    85.26     2.52 o
   9   1  -6   241.81   253.27     5.14 o
   9   1  -5   317.52   314.58     5.92 o
   9   1  -4   237.05   234.79     4.55 o
   9   1  -3   186.36   186.49     3.60 o
   9   1  -2    28.86    29.40     1.02 o
   9   1  -1   712.67   684.05     9.85 o
   9   1   0   761.76   735.08    15.12 o
   9   1   1    63.17    93.76     1.80 o
   9   1   2    12.44    14.93     1.13 o
   9   1   3   124.48   144.93     4.02 o
   9   1   4   806.69   777.83    17.72 o
   9   1   5   259.18   229.03     6.15 o
   9   1   6    86.73    81.38     3.30 o
   9   1   7   125.44   124.75     4.36 o
   9   1   8   113.07   123.34     4.53 o
   9   3  -9    27.70    27.76     1.80 o
   9   3  -8   105.65   105.86     3.01 o
   9   3  -7    35.51    32.61     1.66 o
   9   3  -6    24.85    25.61     1.35 o
   9   3  -5   462.04   446.15     8.17 o
   9   3  -4  1787.23  1792.97    30.44 o
   9   3  -3    50.64    48.14     1.58 o
   9   3  -2   788.15   799.97    13.21 o
   9   3  -1    41.43    35.13     1.09 o
   9   3   0   308.77   324.12     5.74 o
   9   3   1  1261.23  1239.15    23.47 o
   9   3   2    36.63    36.73     1.50 o
   9   3   3   601.17   545.19    12.33 o
   9   3   4   567.27   569.42    13.03 o
   9   3   5   172.05   178.71     5.16 o
   9   3   6   142.99   136.57     4.45 o
   9   3   7   125.08   126.28     4.51 o
   9   3   8     4.36     2.99     1.70 <
   9   5  -9    33.63    33.59     2.01 o
   9   5  -8   127.59   126.02     3.52 o
   9   5  -7    19.76    16.59     1.41 o
   9   5  -6     0.02    -0.33     1.04 <
   9   5  -5   270.60   272.81     5.69 o
   9   5  -4  1027.60  1041.13    18.78 o
   9   5  -3     0.36     1.15     0.82 <
   9   5  -2   382.84   373.86     7.19 o
   9   5  -1    15.28    16.45     1.02 o
   9   5   0   385.16   400.55     8.15 o
   9   5   1   566.65   553.81    10.92 o
   9   5   2    62.75    66.25     2.11 o
   9   5   3   322.26   311.87     7.01 o
   9   5   4   384.73   382.93    10.00 o
   9   5   5   170.53   172.93     5.18 o
   9   5   6    72.21    69.40     3.13 o
   9   5   7    97.33   101.13     4.12 o
   9   7  -8   240.99   250.03     6.82 o
   9   7  -7    95.70    97.87     3.56 o
   9   7  -6   182.29   177.56     4.34 o
   9   7  -5   237.51   243.88     5.33 o
   9   7  -4    88.08    89.48     2.68 o
   9   7  -3   104.82   102.83     2.83 o
   9   7  -2     5.68     6.76     1.00 o
   9   7  -1   481.59   486.67     9.22 o
   9   7   0   371.35   347.48     6.49 o
   9   7   1    10.98     7.58     1.07 o
   9   7   2     2.07     3.44     0.98 o
   9   7   3    54.92    45.91     2.09 o
   9   7   4   676.54   679.05    14.36 o
   9   7   5   149.82   151.65     4.32 o
   9   7   6    97.70    98.84     3.42 o
   9   7   7    76.39    78.64     3.22 o
   9   9  -7    12.75    10.00     1.58 o
   9   9  -6    65.98    57.05     2.52 o
   9   9  -5    90.03    83.56     2.95 o
   9   9  -4   154.73   164.73     4.22 o
   9   9  -3    63.99    67.43     2.64 o
   9   9  -2    19.71    15.14     1.35 o
   9   9  -1   191.33   175.76     4.22 o
   9   9   0   363.06   362.32     8.32 o
   9   9   1    62.58    53.79     2.27 o
   9   9   2    41.32    42.22     2.23 o
   9   9   3    79.33    70.00     2.93 o
   9   9   4   189.94   195.87     5.33 o
   9   9   5    98.01   100.54     3.63 o
   9  11  -5   162.82   169.01     4.63 o
   9  11  -4   677.80   680.90    13.42 o
   9  11  -3    38.09    41.46     2.25 o
   9  11  -2   315.89   316.40     6.98 o
   9  11  -1    36.50    44.98     2.31 o
   9  11   0    55.26    55.88     2.93 o
   9  11   1   437.05   467.41    11.21 o
   9  11   2     5.51     3.87     1.52 <
   9  11   3   205.01   205.81     5.61 o
  10   0  -9   243.85   250.26     7.70 o
  10   0  -8    43.51    39.10     2.85 o
  10   0  -7   176.08   171.47     5.53 o
  10   0  -6   161.92   161.17     5.16 o
  10   0  -5   252.85   250.21     7.07 o
  10   0  -4     0.25     0.43     0.88 <
  10   0  -3   339.81   330.90     8.44 o
  10   0  -2   211.75   231.57     6.13 o
  10   0  -1   105.34   141.57     3.69 o
  10   0   0   452.52   425.73     8.40 o
  10   0   1     7.83     1.33     0.84 <
  10   0   2  1719.82  1694.50    52.46 o
  10   0   3   978.09   894.30    28.39 o
  10   0   4    50.12    32.18     2.60 o
  10   0   5   179.18   172.46     7.11 o
  10   0   6   165.44   187.76     7.83 o
  10   0   7    42.51    39.74     3.67 o
  10   0   8     1.47     2.31     2.62 <
  10   2  -9    12.51    12.19     1.50 o
  10   2  -8     0.21    -0.06     1.06 <
  10   2  -7    19.36    19.79     1.45 o
  10   2  -6   299.58   308.21     6.13 o
  10   2  -5   170.21   173.62     3.73 o
  10   2  -4    20.06    18.17     1.09 o
  10   2  -3    13.92    14.99     0.96 o
  10   2  -2  1008.36   964.19    15.57 o
  10   2  -1   825.84   803.72    16.57 o
  10   2   0    24.18    22.72     1.37 o
  10   2   1   201.33   201.69     4.42 o
  10   2   2   377.88   359.89     6.96 o
  10   2   3   301.83   303.84     7.50 o
  10   2   4     2.08     1.78     1.15 <
  10   2   5     4.13     4.63     1.31 o
  10   2   6    98.47   102.34     4.06 o
  10   2   7   323.57   328.71     8.87 o
  10   2   8    29.75    28.02     2.46 o
  10   4  -9   126.75   122.62     3.58 o
  10   4  -8   181.95   176.47     4.26 o
  10   4  -7   262.83   258.53     5.51 o
  10   4  -6  1580.52  1560.63    26.83 o
  10   4  -5    26.35    27.12     1.45 o
  10   4  -4   575.39   571.98    10.32 o
  10   4  -3   251.14   251.67     5.63 o
  10   4  -2    21.68    23.27     1.19 o
  10   4  -1  1606.93  1560.23    26.24 o
  10   4   0   159.13   155.13     3.61 o
  10   4   1   181.55   171.35     3.93 o
  10   4   2   865.87   880.58    16.98 o
  10   4   3   703.51   694.58    14.40 o
  10   4   4    65.97    74.32     2.93 o
  10   4   5   174.74   177.43     5.28 o
  10   4   6     0.87     0.16     1.37 <
  10   4   7   118.82   123.83     4.49 o
  10   6  -8    14.46    13.52     1.60 o
  10   6  -7    10.85     9.50     1.37 o
  10   6  -6    89.44    93.94     3.48 o
  10   6  -5   209.35   205.15     5.37 o
  10   6  -4    63.63    67.23     2.40 o
  10   6  -3    88.34    88.68     2.60 o
  10   6  -2   737.93   731.33    13.46 o
  10   6  -1   314.90   299.99     6.08 o
  10   6   0     2.51     1.78     0.82 <
  10   6   1    76.73    73.15     2.38 o
  10   6   2   364.39   369.95     7.74 o
  10   6   3   219.64   212.87     5.26 o
  10   6   4     0.03    -0.82     1.07 <
  10   6   5     1.63     2.52     1.27 <
  10   6   6    84.01    88.41     3.20 o
  10   6   7   211.46   206.13     6.27 o
  10   8  -7    82.63    81.22     3.13 o
  10   8  -6    82.69    85.48     2.99 o
  10   8  -5   123.51   124.93     3.50 o
  10   8  -4     0.57    -0.33     1.04 <
  10   8  -3   168.10   167.40     4.02 o
  10   8  -2   127.67   129.95     3.40 o
  10   8  -1    39.45    30.50     1.60 o
  10   8   0   166.27   170.88     4.67 o
  10   8   1     5.01     8.36     1.25 o
  10   8   2   729.44   727.66    15.28 o
  10   8   3   471.14   478.02    10.53 o
  10   8   4    13.33    12.68     1.56 o
  10   8   5    88.88    85.73     3.42 o
  10  10  -5    23.17    16.98     1.70 o
  10  10  -4     1.91     1.11     1.27 <
  10  10  -3     7.95     8.83     1.35 o
  10  10  -2   276.87   278.18     6.12 o
  10  10  -1   471.65   461.84     9.18 o
  10  10   0    11.63    10.90     1.56 o
  10  10   1   127.67   123.93     4.22 o
  10  10   2   100.02   104.57     3.87 o
  10  10   3    93.73   103.14     3.75 o
  10  10   4     0.70    -2.01     1.37 <
  11   1  -9     1.56     2.29     1.33 <
  11   1  -8    29.84    30.42     1.76 o
  11   1  -7   217.89   219.65     4.85 o
  11   1  -6   118.09   121.70     3.15 o
  11   1  -5    24.28    24.09     1.37 o
  11   1  -4   261.40   275.64     5.35 o
  11   1  -3   234.82   239.34     4.59 o
  11   1  -2   276.47   265.58     5.02 o
  11   1  -1    53.16    38.92     1.64 o
  11   1   0   644.78   591.16    11.63 o
  11   1   1   806.61   749.93    14.60 o
  11   1   2    38.27    47.05     1.66 o
  11   1   3     0.17     1.95     1.09 <
  11   1   4   122.25   124.11     4.02 o
  11   1   5   262.92   255.34     6.90 o
  11   1   6    38.90    38.61     2.64 o
  11   1   7    52.54    55.74     3.18 o
  11   3  -8   517.83   519.97     9.87 o
  11   3  -7     1.04     2.97     1.19 <
  11   3  -6    33.39    31.87     1.76 o
  11   3  -5   309.06   307.69     6.10 o
  11   3  -4    77.06    75.46     2.19 o
  11   3  -3  1397.49  1396.82    23.95 o
  11   3  -2   160.14   169.30     3.48 o
  11   3  -1    40.75    38.20     1.80 o
  11   3   0   397.94   431.52    10.02 o
  11   3   1   613.39   648.66    14.63 o
  11   3   2     5.94     3.30     0.82 o
  11   3   3     0.33     1.45     0.96 <
  11   3   4     0.59     1.54     1.15 <
  11   3   5   371.10   372.02     9.20 o
  11   3   6   321.65   338.20     8.73 o
  11   3   7     5.86     9.22     1.84 o
  11   5  -8   272.07   277.62     6.04 o
  11   5  -7    19.44    23.45     1.68 o
  11   5  -6     0.68     0.12     1.02 <
  11   5  -5   112.81   108.71     2.93 o
  11   5  -4   122.64   123.97     3.61 o
  11   5  -3   813.11   785.47    14.36 o
  11   5  -2    96.42    95.25     2.56 o
  11   5  -1     5.27     5.31     1.04 o
  11   5   0   261.61   271.21     5.88 o
  11   5   1   547.20   537.90    10.73 o
  11   5   2    29.13    31.14     1.56 o
  11   5   3     0.07    -0.18     1.09 <
  11   5   4    10.62    12.07     1.37 o
  11   5   5   336.39   347.58     7.70 o
  11   5   6   168.51   165.90     5.26 o
  11   7  -7   144.69   138.17     3.50 o
  11   7  -6    83.56    84.70     2.89 o
  11   7  -5    37.08    36.46     1.99 o
  11   7  -4   124.71   125.67     3.46 o
  11   7  -3    77.72    76.28     2.58 o
  11   7  -2   264.86   274.10     5.80 o
  11   7  -1    49.84    52.13     2.01 o
  11   7   0   560.95   609.24    13.05 o
  11   7   1   470.40   486.36    10.61 o
  11   7   2     2.83     2.09     1.13 <
  11   7   3     0.01     0.78     1.09 <
  11   7   4    53.11    55.31     2.64 o
  11   7   5   118.18   109.71     3.54 o
  11   9  -5     0.46    -1.23     1.19 <
  11   9  -4   136.61   143.18     3.73 o
  11   9  -3   161.63   146.93     3.89 o
  11   9  -2    45.83    44.49     2.07 o
  11   9  -1     6.37     8.97     1.54 o
  11   9   0   129.58   123.09     4.01 o
  11   9   1   298.14   310.15     7.95 o
  11   9   2    54.56    54.47     2.70 o
  11   9   3     0.69     1.09     1.35 <
  11   9   4    69.78    72.92     3.18 o
  11  11  -2    59.34    62.78     2.74 o
  11  11  -1    19.36    19.30     2.05 o
  11  11   0   131.44   140.62     5.74 o
  11  11   1   189.88   201.87     6.04 o
  12   0  -8    66.11    64.18     3.46 o
  12   0  -7     0.95     0.61     1.68 <
  12   0  -6     0.73     0.41     1.54 <
  12   0  -5    27.39    25.30     2.01 o
  12   0  -4   752.50   788.56    19.75 o
  12   0  -3   449.45   416.38    10.57 o
  12   0  -2   582.00   592.94    14.63 o
  12   0  -1   970.29   878.26    29.31 o
  12   0   0    30.51    45.91     3.17 o
  12   0   1     4.98     6.41     1.70 o
  12   0   2    11.17    18.93     2.07 o
  12   0   3    61.81    60.86     3.71 o
  12   0   4    78.04    73.89     4.30 o
  12   0   5   541.21   503.07    17.51 o
  12   0   6    17.37    20.48     3.11 o
  12   0   7   750.78   829.90    27.67 o
  12   2  -8    77.38    78.27     2.74 o
  12   2  -7    91.38    85.99     2.79 o
  12   2  -6   120.65   118.01     3.13 o
  12   2  -5   421.52   414.19     7.82 o
  12   2  -4    70.53    73.66     2.25 o
  12   2  -3    30.84    31.10     1.39 o
  12   2  -2    24.62    22.66     1.52 o
  12   2  -1   287.51   296.02     7.29 o
  12   2   0   218.63   232.01     5.49 o
  12   2   1   268.35   258.22     5.96 o
  12   2   2     0.34     0.76     0.96 <
  12   2   3   607.76   611.09    13.99 o
  12   2   4   316.96   308.90     7.80 o
  12   2   5    16.45    13.42     1.70 o
  12   2   6    14.72    16.14     1.88 o
  12   4  -8    61.22    50.31     2.25 o
  12   4  -7   467.40   462.99     9.03 o
  12   4  -6    28.48    27.18     1.72 o
  12   4  -5   829.10   814.54    14.58 o
  12   4  -4   409.21   401.39     8.60 o
  12   4  -3    24.13    27.55     1.62 o
  12   4  -2   221.94   243.99     6.98 o
  12   4  -1   686.52   721.41    17.84 o
  12   4   0     9.54     5.43     1.31 o
  12   4   1     0.86     0.98     1.00 <
  12   4   2   104.04   115.02     3.63 o
  12   4   3   182.01   191.38     5.33 o
  12   4   4   569.22   618.85    14.46 o
  12   4   5    34.20    29.72     1.99 o
  12   4   6    23.61    24.56     2.15 o
  12   6  -7    13.85    14.61     1.76 o
  12   6  -6   100.66   100.17     3.18 o
  12   6  -5   153.81   148.08     3.77 o
  12   6  -4    75.00    75.32     2.58 o
  12   6  -3    56.89    59.81     2.54 o
  12   6  -2    42.87    43.69     2.62 o
  12   6  -1   210.88   207.10     6.27 o
  12   6   0   131.57   141.30     5.12 o
  12   6   1   199.97   185.63     5.74 o
  12   6   2     2.89     4.86     1.54 o
  12   6   3   396.89   361.06     9.75 o
  12   6   4   167.29   158.86     5.04 o
  12   6   5    36.21    38.94     2.54 o
  12   8  -6     0.86    -0.29     1.27 <
  12   8  -5    14.72    13.21     1.50 o
  12   8  -4   346.39   356.59     7.58 o
  12   8  -3   218.32   237.15     6.19 o
  12   8  -2   250.41   245.93     7.56 o
  12   8  -1   464.04   471.26    12.54 o
  12   8   0    26.99    24.75     2.31 o
  12   8   1     3.34     1.37     1.76 <
  12   8   2    11.80    14.03     2.25 o
  12   8   3    32.67    32.80     2.50 o
  12   8   4    29.41    24.85     2.34 o
  12  10  -3     0.71     0.33     1.52 <
  12  10  -2     2.77     1.91     1.84 <
  12  10  -1    93.35    93.24     4.65 o
  12  10   0    74.39    59.94     3.73 o
  12  10   1    81.41    85.36     4.59 o
  13   1  -8     0.31    -0.94     1.23 <
  13   1  -7    11.76    13.56     1.48 o
  13   1  -6   210.45   217.67     4.79 o
  13   1  -5   315.07   312.98     6.19 o
  13   1  -4    25.72    25.11     1.43 o
  13   1  -3   253.47   235.67     6.70 o
  13   1  -2   105.57   117.01     4.04 o
  13   1  -1   235.91   232.05     7.09 o
  13   1   0    23.65    15.85     1.58 o
  13   1   1   102.12   100.52     4.32 o
  13   1   2   148.51   143.68     6.55 o
  13   1   3   511.08   523.15    14.61 o
  13   1   4    72.38    70.49     4.01 o
  13   1   5   415.11   437.97    13.66 o
  13   1   6   107.92   109.69     5.41 o
  13   3  -7   339.74   331.35     6.80 o
  13   3  -6   142.84   149.23     3.71 o
  13   3  -5    51.50    56.52     2.11 o
  13   3  -4     2.06     3.44     1.13 o
  13   3  -3   179.19   182.15     5.45 o
  13   3  -2    47.31    35.03     2.19 o
  13   3  -1   190.93   188.27     5.24 o
  13   3   0   265.63   284.45     7.80 o
  13   3   1   198.97   205.31     5.14 o
  13   3   2   666.23   679.95    16.80 o
  13   3   3    90.52    77.61     3.13 o
  13   3   4     0.05    -0.90     1.25 <
  13   3   5    22.94    18.95     2.01 o
  13   5  -7   189.26   186.92     4.63 o
  13   5  -6    97.64    98.82     3.75 o
  13   5  -5    72.40    73.31     2.93 o
  13   5  -4     0.08     0.57     1.35 <
  13   5  -3   150.67   163.63     5.47 o
  13   5  -2    74.54    72.82     3.36 o
  13   5  -1   190.38   193.72     5.96 o
  13   5   0   123.44   124.32     4.45 o
  13   5   1   193.04   200.25     6.13 o
  13   5   2   386.08   397.17    10.55 o
  13   5   3    76.95    69.36     3.07 o
  13   5   4     5.20     1.84     1.47 <
  13   5   5    26.79    21.73     2.21 o
  13   7  -6   184.79   198.35     5.55 o
  13   7  -5   234.74   239.15     7.62 o
  13   7  -4    51.72    50.70     3.13 o
  13   7  -3   163.80   161.35     5.59 o
  13   7  -2    28.79    30.46     2.40 o
  13   7  -1   126.47   124.59     4.69 o
  13   7   0    21.43    24.31     2.27 o
  13   7   1    33.69    23.66     2.33 o
  13   7   2    85.67    84.99     4.22 o
  13   7   3   445.42   498.96    14.71 o
  13   7   4    41.78    45.27     2.74 o
  13   9  -3    88.35    86.36     4.36 o
  13   9  -2    87.23    88.72     4.20 o
  13   9  -1   112.76   106.23     4.47 o
  13   9   0     4.36     3.42     1.88 <
  13   9   1    72.87    81.83     4.53 o
  14   0  -7   379.01   382.60    10.75 o
  14   0  -6    24.27    19.11     2.11 o
  14   0  -5   146.91   145.15     6.90 o
  14   0  -4     2.57     6.02     4.20 <
  14   0  -3    84.32    75.93     8.34 o
  14   0  -2   138.38   137.18    11.39 o
  14   0  -1    45.59    44.23     4.53 o
  14   0   0    32.47    30.21     2.99 o
  14   0   1  1259.38  1274.27    42.48 o
  14   0   2   371.12   382.75    17.66 o
  14   0   3   607.34   632.88    27.78 o
  14   0   4   135.18   125.53    11.04 o
  14   0   5    27.47    30.38     6.21 o
  14   2  -7    72.94    70.90     2.60 o
  14   2  -6    51.55    49.20     2.54 o
  14   2  -5     2.71     3.40     1.66 <
  14   2  -4    67.35    71.59     3.32 o
  14   2  -3   454.38   453.26    13.21 o
  14   2  -2   204.28   200.36     8.73 o
  14   2  -1   124.17   121.14     5.06 o
  14   2   0   234.74   238.58     8.36 o
  14   2   1   150.55   139.27     5.53 o
  14   2   2    80.01    83.02     5.02 o
  14   2   3     5.13     3.07     2.25 <
  14   2   4    38.17    33.96     3.77 o
  14   2   5   104.88   107.15     6.47 o
  14   4  -6     0.02     0.90     1.62 <
  14   4  -5    70.88    72.88     3.61 o
  14   4  -4     0.57     1.43     1.43 <
  14   4  -3    70.62    77.78     3.40 o
  14   4  -2   539.62   566.39    14.65 o
  14   4  -1     0.59     0.96     1.35 <
  14   4   0   472.21   507.56    13.13 o
  14   4   1   215.82   195.15     6.02 o
  14   4   2    58.45    54.69     2.95 o
  14   4   3     0.01     1.33     1.70 <
  14   4   4   136.14   147.81     5.88 o
  14   6  -5     3.57     4.45     1.47 o
  14   6  -4    39.87    39.12     2.81 o
  14   6  -3   329.14   350.57     9.93 o
  14   6  -2   113.00   107.48     4.28 o
  14   6  -1    71.86    63.03     3.15 o
  14   6   0   110.94   108.77     4.32 o
  14   6   1   176.60   190.83     6.62 o
  14   6   2    77.24    77.62     3.89 o
  14   6   3    38.06    44.80     3.03 o
  14   8  -3    45.03    40.83     2.81 o
  14   8  -2    57.52    56.17     3.28 o
  14   8  -1    19.73    20.55     2.33 o
  14   8   0    11.29     8.50     2.07 o
  14   8   1   607.39   633.19    17.96 o
  15   1  -6     0.03    -0.78     2.05 <
  15   1  -5   125.37   125.75     8.50 o
  15   1  -4   170.08   157.99     9.36 o
  15   1  -3    30.18    28.80     4.47 o
  15   1  -2     3.00     1.39     2.13 <
  15   1  -1   541.51   534.88    17.02 o
  15   1   0   369.41   383.89    15.06 o
  15   1   1    86.97    94.11     4.77 o
  15   1   2    14.35    16.20     2.38 o
  15   1   3     0.14    -0.49     2.05 <
  15   1   4   324.32   330.37    13.11 o
  15   3  -6     5.25     5.24     1.97 <
  15   3  -5   113.12   117.09     4.73 o
  15   3  -4   467.37   506.56    16.22 o
  15   3  -3     0.80     1.47     2.29 <
  15   3  -2   199.51   236.26    12.80 o
  15   3  -1    98.98    81.43     6.60 o
  15   3   0   105.64   100.86     4.85 o
  15   3   1    59.44    66.84     4.63 o
  15   3   2    18.36    22.78     4.02 o
  15   3   3   178.47   174.75     8.17 o
  15   3   4   110.43   105.74     6.13 o
  15   5  -5   118.02   129.65     5.16 o
  15   5  -4   295.79   297.88     8.71 o
  15   5  -3     0.02    -1.68     1.47 <
  15   5  -2    94.38    99.88     5.51 o
  15   5  -1    84.59    78.37     4.55 o
  15   5   0   135.60   139.58     6.27 o
  15   5   1    38.35    44.14     5.22 o
  15   5   2    15.85    17.72     3.83 o
  15   5   3   135.68   141.96     9.44 o
  15   7  -3    37.24    40.07     2.77 o
  15   7  -2     0.81    -0.43     1.58 <
  15   7  -1   468.36   519.36    13.81 o
  15   7   0   224.69   231.66     7.74 o
  16   0  -5   231.41   225.45    17.23 o
  16   0  -4    42.62    39.33     7.23 o
  16   0  -3   645.31   666.03    40.13 o
  16   0  -1   168.91   206.07    11.33 o
  16   0   0     0.03    -0.96     2.62 <
  16   0   1   124.13   151.15    14.11 o
  16   0   2   308.65   301.39    15.04 o
  16   0   3   360.59   396.17    19.15 o
  16   2  -5     1.81     0.72     3.03 <
  16   2  -4     2.23     6.99     3.40 <
  16   2  -3    25.36    25.28     4.44 o
  16   2  -2   143.01   153.74     7.58 o
  16   2  -1    87.41    92.12     7.13 o
  16   2   0    31.39    23.23     3.17 o
  16   2   1    43.45    48.61     4.08 o
  16   2   2   365.77   366.08    14.69 o
  16   4  -4    49.57    52.73     8.07 o
  16   4  -3    51.83    50.96     7.97 o
  16   4  -2   119.57   111.91     7.99 o
  16   4  -1   108.62   127.19     8.40 o
  16   4   0     2.86     2.91     2.31 <
  16   4   1    84.11    94.33     7.15 o
  16   4   2    46.33    37.49     4.81 o
  17   1  -3     4.35     5.90     3.32 <
  17   1  -2    62.72    60.29     6.45 o
  17   1  -1    91.18    83.43     9.79 o
  17   1   0   285.42   314.54    21.88 o
  17   1   1   311.15   322.40    17.17 o
  17   3  -2    40.80    33.06     6.27 o
  17   3  -1    16.92    19.99     3.99 o
